# Supplementary material for: Integrative analysis of DNA replication origins and ORC-/MCM-binding sites in human cells reveals a lack of overlap
Source: eLife. 2024 Apr 3;12:RP89548. doi: 10.7554/eLife.89548 (PMC10990492; doi:10.7554/eLife.89548)
Supplement: Supplementary file 1. — The original reference for each dataset can be found on the GEO page for each dataset. (a) Metadata of collected public Origin data. (b) Sample number of each cell type. (c) Metadata of collected public ORC ChIP-seq data. (d) Metadata of collected public MCM ChIP-seq data. (e) Metadata of collected public ORC and MCM ChIP-seq data in yeast. [file elife-89548-supp1.xlsx]

## Sheet: a, Origins
name	GSE	GSM	paper	year	original name	species	cell type	lineage	peak count	data/technique type	treatment
Bubble_GSM949926_GM06990	GSE38809	GSM949926	Bubble-seq analysis of the human genome reveals distinct chromatin-mediated mechanisms for regulating early- and late-firing origins	2013	Asynchronous_GM06990_Technical_BubbleSeq1	homo sapiens	GM06990	lymphoblast	10805	Bubble-seq	WT
Bubble_GSM949927_GM06990	GSE38809	GSM949927	Bubble-seq analysis of the human genome reveals distinct chromatin-mediated mechanisms for regulating early- and late-firing origins	2013	Asynchronous_GM06990_Technical_BubbleSeq2	homo sapiens	GM06990	lymphoblast	16785	Bubble-seq	WT
Bubble_GSM949928_GM06990	GSE38809	GSM949928	Bubble-seq analysis of the human genome reveals distinct chromatin-mediated mechanisms for regulating early- and late-firing origins	2013	Asynchronous_GM06990_Biological_BubbleSeq	homo sapiens	GM06990	lymphoblast	15719	Bubble-seq	WT
NS_GSM2705263_CCRF-CEM	GSE101515	GSM2705263	SLFN11 blocks stressed replication forks independently of ATR (NS-Seq)	2018	NS-Seq_CCRF-CEM_parental_Control	homo sapiens	CCRF-CEM	T lymphoblasts	74123	NS-seq	WT
NS_GSM2705264_CCRF-CEM_CPT	GSE101515	GSM2705264	SLFN11 blocks stressed replication forks independently of ATR (NS-Seq)	2018	NS-Seq_CCRF-CEM_parental_CPT	homo sapiens	CCRF-CEM	T lymphoblasts	84441	NS-seq	CPT
NS_GSM2705265_CCRF-CEM_CPTATRi	GSE101515	GSM2705265	SLFN11 blocks stressed replication forks independently of ATR (NS-Seq)	2018	NS-Seq_CCRF-CEM_parental_CPTATRi	homo sapiens	CCRF-CEM	T lymphoblasts	72119	NS-seq	CPTATRi
NS_GSM2705266_CCRF-CEM_SLFN11_KO_control	GSE101515	GSM2705266	SLFN11 blocks stressed replication forks independently of ATR (NS-Seq)	2018	NS-Seq_CCRF-CEM_SLFN11-KO_control	homo sapiens	CCRF-CEM	T lymphoblasts	101604	NS-seq	SLFN11_KO_control
NS_GSM2705267_CCRF-CEM_SLFN11_KO_CPT	GSE101515	GSM2705267	SLFN11 blocks stressed replication forks independently of ATR (NS-Seq)	2018	NS-Seq_CCRF-CEM_SLFN11-KO_CPT	homo sapiens	CCRF-CEM	T lymphoblasts	93116	NS-seq	SLFN11_KO_CPT
NS_GSM2705268_CCRF-CEM_SLFN11_KO_CPTATRi	GSE101515	GSM2705268	SLFN11 blocks stressed replication forks independently of ATR (NS-Seq)	2018	NS-Seq_CCRF-CEM_SLFN11-KO_CPTATRi	homo sapiens	CCRF-CEM	T lymphoblasts	75205	NS-seq	SLFN11_KO_CPTATRi
NS_GSM3147761_HCT116_RepID	GSE114703	GSM3147761	The Replication-initiation determinant protein (RepID) modulates replication by recruiting CUL4 to chromatin	2018	HCT116_KO_NS_RepID	homo sapiens	HCT116	colon cancer	69611	NS-seq	RepID
NS_GSM3147762_U2OS	GSE114703	GSM3147762	The Replication-initiation determinant protein (RepID) modulates replication by recruiting CUL4 to chromatin	2018	U2OS_WT_NS	homo sapiens	U2OS	osteosarcoma	94548	NS-seq	WT
NS_GSM3676405_ImM1	GSE128477	GSM3676405	A predictable conserved DNA base composition signature defines human core DNA replication origins	2020	ImM1_SNS-seq_replicate_1	homo sapiens	ImM1	breast epithelia	127809	NS-seq	WT
NS_GSM3676408_ImM1	GSE128477	GSM3676408	A predictable conserved DNA base composition signature defines human core DNA replication origins	2020	ImM1_SNS-seq_replicate_2	homo sapiens	ImM1	breast epithelia	133713	NS-seq	WT
NS_GSM3676409_ImM1	GSE128477	GSM3676409	A predictable conserved DNA base composition signature defines human core DNA replication origins	2020	ImM1_SNS-seq_replicate_3	homo sapiens	ImM1	breast epithelia	86848	NS-seq	WT
NS_GSM3676414_ImM2	GSE128477	GSM3676414	A predictable conserved DNA base composition signature defines human core DNA replication origins	2020	ImM2_SNS-seq_replicate_1	homo sapiens	ImM2	breast epithelia	112461	NS-seq	WT
NS_GSM3676415_ImM2	GSE128477	GSM3676415	A predictable conserved DNA base composition signature defines human core DNA replication origins	2020	ImM2_SNS-seq_replicate_2	homo sapiens	ImM2	breast epithelia	100456	NS-seq	WT
NS_GSM3676416_ImM2	GSE128477	GSM3676416	A predictable conserved DNA base composition signature defines human core DNA replication origins	2020	ImM2_SNS-seq_replicate_3	homo sapiens	ImM2	breast epithelia	60124	NS-seq	WT
NS_GSM3676418_ImM3	GSE128477	GSM3676418	A predictable conserved DNA base composition signature defines human core DNA replication origins	2020	ImM3_SNS-seq_replicate_1	homo sapiens	ImM3	breast epithelia	79209	NS-seq	WT
NS_GSM3676419_ImM3	GSE128477	GSM3676419	A predictable conserved DNA base composition signature defines human core DNA replication origins	2020	ImM3_SNS-seq_replicate_2	homo sapiens	ImM3	breast epithelia	57104	NS-seq	WT
NS_GSM3676420_ImM3	GSE128477	GSM3676420	A predictable conserved DNA base composition signature defines human core DNA replication origins	2020	ImM3_SNS-seq_replicate_3	homo sapiens	ImM3	breast epithelia	168597	NS-seq	WT
NS_GSM3676426_HC	GSE128477	GSM3676426	A predictable conserved DNA base composition signature defines human core DNA replication origins	2020	HC_day0_SNS-seq_replicate1	homo sapiens	HC	breast epithelia	102626	NS-seq	WT
NS_GSM3676427_HC	GSE128477	GSM3676427	A predictable conserved DNA base composition signature defines human core DNA replication origins	2020	HC_day3_SNS-seq_replicate1	homo sapiens	HC	breast epithelia	116705	NS-seq	WT
NS_GSM3676428_HC	GSE128477	GSM3676428	A predictable conserved DNA base composition signature defines human core DNA replication origins	2020	HC_day6_SNS-seq_replicate1	homo sapiens	HC	breast epithelia	71305	NS-seq	WT
NS_GSM3676429_HC	GSE128477	GSM3676429	A predictable conserved DNA base composition signature defines human core DNA replication origins	2020	HC_day0_SNS-seq_replicate2	homo sapiens	HC	breast epithelia	149928	NS-seq	WT
NS_GSM3676430_HC	GSE128477	GSM3676430	A predictable conserved DNA base composition signature defines human core DNA replication origins	2020	HC_day3_SNS-seq_replicate2	homo sapiens	HC	breast epithelia	158928	NS-seq	WT
NS_GSM3676431_HC	GSE128477	GSM3676431	A predictable conserved DNA base composition signature defines human core DNA replication origins	2020	HC_day6_SNS-seq_replicate2	homo sapiens	HC	breast epithelia	74644	NS-seq	WT
NS_GSM3676432_HC	GSE128477	GSM3676432	A predictable conserved DNA base composition signature defines human core DNA replication origins	2020	HC_day0_SNS-seq_replicate3	homo sapiens	HC	breast epithelia	130824	NS-seq	WT
NS_GSM3676433_HC	GSE128477	GSM3676433	A predictable conserved DNA base composition signature defines human core DNA replication origins	2020	HC_day3_SNS-seq_replicate3	homo sapiens	HC	breast epithelia	104997	NS-seq	WT
NS_GSM3676434_HC	GSE128477	GSM3676434	A predictable conserved DNA base composition signature defines human core DNA replication origins	2020	HC_day6_SNS-seq_replicate3	homo sapiens	HC	breast epithelia	73232	NS-seq	WT
NS_GSM3676435_HMEC	GSE128477	GSM3676435	A predictable conserved DNA base composition signature defines human core DNA replication origins	2020	HMEC_SNS-seq_replicate_1	homo sapiens	HMEC	breast epithelia	90020	NS-seq	WT
NS_GSM3676436_HMEC	GSE128477	GSM3676436	A predictable conserved DNA base composition signature defines human core DNA replication origins	2020	HMEC_SNS-seq_replicate_2	homo sapiens	HMEC	breast epithelia	67423	NS-seq	WT
NS_GSM3676437_HMEC	GSE128477	GSM3676437	A predictable conserved DNA base composition signature defines human core DNA replication origins	2020	HMEC_SNS-seq_replicate_3	homo sapiens	HMEC	breast epithelia	105423	NS-seq	WT
NS_GSM3776472_K562	GSE131417	GSM3776472	BAMscale: quantification of DNA sequencing peaks and generation of scaled coverage tracks	2020	K562wt_NS	homo sapiens	K562	lymphoblasts	103808	NS-seq	WT
NS_GSM3983205_hela_siNC	GSE134988	GSM3983205	H2A.Z Facilitates Licensing and Activation of Early Replication Origins	2019	hela-siNC-NS_rep1	homo sapiens	hela	cervical cancer	68630	NS-seq	siNC
NS_GSM3983206_hela_siNC	GSE134988	GSM3983206	H2A.Z Facilitates Licensing and Activation of Early Replication Origins	2019	hela-siNC-NS_rep2	homo sapiens	hela	cervical cancer	15248	NS-seq	siNC
NS_GSM3983210_hela_siH2A.Z	GSE134988	GSM3983210	H2A.Z Facilitates Licensing and Activation of Early Replication Origins	2019	hela-siH2A.Z-NS	homo sapiens	hela	cervical cancer	52143	NS-seq	siH2A.Z
NS_GSM5255586_HCT116	GSE172417	GSM5255586	DYNAMICS OF REPLICATION ORIGIN OVER-ACTIVATION	2021	HCT116 control HL (Nascent strands)	homo sapiens	HCT116	colon cancer	92801	NS-seq	WT
NS_GSM5255587_HCT116_re-replication	GSE172417	GSM5255587	DYNAMICS OF REPLICATION ORIGIN OVER-ACTIVATION	2021	HCT116 MLN4924 HL (Nascent strands)	homo sapiens	HCT116	colon cancer	88218	NS-seq	re-replication
NS_GSM5255588_HCT116_re-replication	GSE172417	GSM5255588	DYNAMICS OF REPLICATION ORIGIN OVER-ACTIVATION	2021	HCT116 MLN4924 HH (Nascent strands)	homo sapiens	HCT116	colon cancer	60449	NS-seq	re-replication
NS_GSM5255589_HCT116	GSE172417	GSM5255589	DYNAMICS OF REPLICATION ORIGIN OVER-ACTIVATION	2021	HCT116 Control 30h (Nascent strands)	homo sapiens	HCT116	colon cancer	67364	NS-seq	WT
NS_GSM5255590_HCT116	GSE172417	GSM5255590	DYNAMICS OF REPLICATION ORIGIN OVER-ACTIVATION	2021	HCT116 Control 45h (Nascent strands)	homo sapiens	HCT116	colon cancer	72826	NS-seq	WT
NS_GSM5255591_HCT116_re-replication	GSE172417	GSM5255591	DYNAMICS OF REPLICATION ORIGIN OVER-ACTIVATION	2021	HCT116 MLN4924 30h (Nascent strands)	homo sapiens	HCT116	colon cancer	54143	NS-seq	re-replication
NS_GSM5255592_HCT116_re-replication	GSE172417	GSM5255592	DYNAMICS OF REPLICATION ORIGIN OVER-ACTIVATION	2021	HCT116 MLN4924 45h (Nascent strands)	homo sapiens	HCT116	colon cancer	64001	NS-seq	re-replication
NS_GSM5255613_U2OS	GSE172417	GSM5255613	DYNAMICS OF REPLICATION ORIGIN OVER-ACTIVATION	2021	U2OS CDT1OE control Replicate 1 (Nascent strands)	homo sapiens	U2OS	osteosarcoma	85702	NS-seq	WT
NS_GSM5255614_U2OS	GSE172417	GSM5255614	DYNAMICS OF REPLICATION ORIGIN OVER-ACTIVATION	2021	U2OS CDT1OE control Replicate 2 (Nascent strands)	homo sapiens	U2OS	osteosarcoma	98157	NS-seq	WT
NS_GSM5255615_U2OS_re-replication	GSE172417	GSM5255615	DYNAMICS OF REPLICATION ORIGIN OVER-ACTIVATION	2021	U2OS CDT1OE doxcycline Replicate 1 (Nascent strands)	homo sapiens	U2OS	osteosarcoma	78306	NS-seq	re-replication
NS_GSM5255616_U2OS_re-replication	GSE172417	GSM5255616	DYNAMICS OF REPLICATION ORIGIN OVER-ACTIVATION	2021	U2OS CDT1OE doxcycline Replicate 2 (Nascent strands)	homo sapiens	U2OS	osteosarcoma	77423	NS-seq	re-replication
NS_GSM5584900_HCT116	GSE184353	GSM5584900	Convergence of SIRT1 and ATR signaling to modulate replication origin dormancy	2022	HCT116 with WT_SIRT1 (Nascent strands) replicate 1	homo sapiens	HCT116	colon cancer	72328	NS-seq	WT
NS_GSM5584901_HCT116	GSE184353	GSM5584901	Convergence of SIRT1 and ATR signaling to modulate replication origin dormancy	2022	HCT116 with WT_SIRT1 (Nascent strands) replicate 2	homo sapiens	HCT116	colon cancer	118871	NS-seq	WT
NS_GSM5584902_HCT116_KO_SIRT1	GSE184353	GSM5584902	Convergence of SIRT1 and ATR signaling to modulate replication origin dormancy	2022	HCT116 with KO_SIRT1 (Nascent strands) replicate 1	homo sapiens	HCT116	colon cancer	80673	NS-seq	KO_SIRT1
NS_GSM5584903_HCT116_KO_SIRT1	GSE184353	GSM5584903	Convergence of SIRT1 and ATR signaling to modulate replication origin dormancy	2022	HCT116 with KO_SIRT1 (Nascent strands) replicate 2	homo sapiens	HCT116	colon cancer	102592	NS-seq	KO_SIRT1
NS_GSM5584904_HCT116_H363Y_SIRT1	GSE184353	GSM5584904	Convergence of SIRT1 and ATR signaling to modulate replication origin dormancy	2022	HCT116 with H363Y_SIRT1 (Nascent strands) replicate 1	homo sapiens	HCT116	colon cancer	85816	NS-seq	H363Y_SIRT1
NS_GSM5584905_HCT116_H363Y_SIRT1	GSE184353	GSM5584905	Convergence of SIRT1 and ATR signaling to modulate replication origin dormancy	2022	HCT116 with H363Y_SIRT1 (Nascent strands) replicate 2	homo sapiens	HCT116	colon cancer	97133	NS-seq	H363Y_SIRT1
NS_GSM5584906_HCT116_Aphidicolin	GSE184353	GSM5584906	Convergence of SIRT1 and ATR signaling to modulate replication origin dormancy	2022	HCT116 with WT_SIRT1 + Aphidicolin treatment (Nascent strands) replicate 1	homo sapiens	HCT116	colon cancer	71444	NS-seq	Aphidicolin
NS_GSM5584907_HCT116_Aphidicolin	GSE184353	GSM5584907	Convergence of SIRT1 and ATR signaling to modulate replication origin dormancy	2022	HCT116 with WT_SIRT1 + Aphidicolin treatment (Nascent strands) replicate 2	homo sapiens	HCT116	colon cancer	75688	NS-seq	Aphidicolin
NS_GSM5584947_HCT116_MCM2-mAID+WT_MCM2	GSE184353	GSM5584947	Convergence of SIRT1 and ATR signaling to modulate replication origin dormancy	2022	HCT116 (MCM2-mAID+ WT_MCM2) NS-seq rep1	homo sapiens	HCT116	colon cancer	61052	NS-seq	MCM2-mAID+WT_MCM2
NS_GSM5584948_HCT116_MCM2-mAID+WT_MCM2	GSE184353	GSM5584948	Convergence of SIRT1 and ATR signaling to modulate replication origin dormancy	2022	HCT116 (MCM2-mAID+ WT_MCM2) NS-seq rep2	homo sapiens	HCT116	colon cancer	67072	NS-seq	MCM2-mAID+WT_MCM2
NS_GSM5584949_HCT116_MCM2-mAID+S139A_MCM2	GSE184353	GSM5584949	Convergence of SIRT1 and ATR signaling to modulate replication origin dormancy	2022	HCT116 (MCM2-mAID+ S139A MCM2) NS-seq rep1	homo sapiens	HCT116	colon cancer	99841	NS-seq	MCM2-mAID+S139A_MCM2
NS_GSM5584950_HCT116_MCM2-mAID+S139A_MCM2	GSE184353	GSM5584950	Convergence of SIRT1 and ATR signaling to modulate replication origin dormancy	2022	HCT116 (MCM2-mAID+ S139A MCM2) NS-seq rep2	homo sapiens	HCT116	colon cancer	87061	NS-seq	MCM2-mAID+S139A_MCM2
NS_GSM5584951_HCT116_MCM2-mAID	GSE184353	GSM5584951	Convergence of SIRT1 and ATR signaling to modulate replication origin dormancy	2022	HCT116 (MCM2-mAID) NS-seq rep1	homo sapiens	HCT116	colon cancer	90783	NS-seq	MCM2-mAID
NS_GSM5584952_HCT116_MCM2-mAID	GSE184353	GSM5584952	Convergence of SIRT1 and ATR signaling to modulate replication origin dormancy	2022	HCT116 (MCM2-mAID) NS-seq rep2	homo sapiens	HCT116	colon cancer	94304	NS-seq	MCM2-mAID
NS_GSM5584953_HCT116_MCM2-mAID+S139D_MCM2	GSE184353	GSM5584953	Convergence of SIRT1 and ATR signaling to modulate replication origin dormancy	2022	HCT116 (MCM2-mAID+ S139D MCM2) NS-seq rep1	homo sapiens	HCT116	colon cancer	81141	NS-seq	MCM2-mAID+S139D_MCM2
NS_GSM5584954_HCT116_MCM2-mAID+S139D_MCM2	GSE184353	GSM5584954	Convergence of SIRT1 and ATR signaling to modulate replication origin dormancy	2022	HCT116 (MCM2-mAID+ S139D MCM2) NS-seq rep2	homo sapiens	HCT116	colon cancer	107941	NS-seq	MCM2-mAID+S139D_MCM2
NS_GSM5584955_HCT116_MCM2-mAID+S108A_MCM2	GSE184353	GSM5584955	Convergence of SIRT1 and ATR signaling to modulate replication origin dormancy	2022	HCT116 (MCM2-mAID+ S108A MCM2) NS-seq rep1	homo sapiens	HCT116	colon cancer	89439	NS-seq	MCM2-mAID+S108A_MCM2
NS_GSM5584956_HCT116_MCM2-mAID+S108A_MCM2	GSE184353	GSM5584956	Convergence of SIRT1 and ATR signaling to modulate replication origin dormancy	2022	HCT116 (MCM2-mAID+ S108A MCM2) NS-seq rep2	homo sapiens	HCT116	colon cancer	67061	NS-seq	MCM2-mAID+S108A_MCM2
NS_GSM5584957_HCT116_MCM2-mAID+S108D_MCM2	GSE184353	GSM5584957	Convergence of SIRT1 and ATR signaling to modulate replication origin dormancy	2022	HCT116 (MCM2-mAID+ S108D MCM2) NS-seq rep1	homo sapiens	HCT116	colon cancer	91746	NS-seq	MCM2-mAID+S108D_MCM2
NS_GSM5584958_HCT116_MCM2-mAID+S108D_MCM2	GSE184353	GSM5584958	Convergence of SIRT1 and ATR signaling to modulate replication origin dormancy	2022	HCT116 (MCM2-mAID+ S108D MCM2) NS-seq rep2	homo sapiens	HCT116	colon cancer	69191	NS-seq	MCM2-mAID+S108D_MCM2
NS_GSM5658909_EJ30	GSE186675	GSM5658909	Determination of human DNA replication origin position and efficiency reveals principles of initiation zone organisation.	2022	SNS-seq 0.5-2 kb	homo sapiens	EJ30	bladder cancer	64102	NS-seq	WT
NS_GSM5658910_EJ30	GSE186675	GSM5658910	Determination of human DNA replication origin position and efficiency reveals principles of initiation zone organisation.	2022	SNS-seq 2-4 kb	homo sapiens	EJ30	bladder cancer	55111	NS-seq	WT
OK_BL79_merged_IZ	PRJEB25180	None	Developmental and cancer-associated plasticity of DNA replication preferentially targets GC-poor, lowly expressed and late-replicating regions	2018	BL79_merged_hmm_HMMsegments_IZ	homo sapiens	BL79	lymphoblast	7798	OK-seq	WT
OK_GM_IZ	PRJEB25180	None	Developmental and cancer-associated plasticity of DNA replication preferentially targets GC-poor, lowly expressed and late-replicating regions	2018	GM_hmm_HMMsegments_IZ	homo sapiens	GM	lymphoblast	5684	OK-seq	WT
OK_HeLa_IZ	PRJEB25180	None	Developmental and cancer-associated plasticity of DNA replication preferentially targets GC-poor, lowly expressed and late-replicating regions	2018	HeLa_hmm_HMMsegments_IZ	homo sapiens	HeLa	cervical cancer	9836	OK-seq	WT
OK_Hela_S3_all_cutadapt_sort_delDupl_merge_hmm_IZ	PRJEB25180	None	Developmental and cancer-associated plasticity of DNA replication preferentially targets GC-poor, lowly expressed and late-replicating regions	2018	Hela_S3_all_cutadapt_sort_delDupl_merge_hmm_IZ	homo sapiens	Hela_S3	cervical cancer	9089	OK-seq	WT
OK_IARC385_merged_IZ	PRJEB25180	None	Developmental and cancer-associated plasticity of DNA replication preferentially targets GC-poor, lowly expressed and late-replicating regions	2018	IARC385_merged_hmm_HMMsegments_IZ	homo sapiens	IARC385	lymphoblast	4465	OK-seq	WT
OK_IB118_merged_IZ	PRJEB25180	None	Developmental and cancer-associated plasticity of DNA replication preferentially targets GC-poor, lowly expressed and late-replicating regions	2018	IB118_merged_hmm_HMMsegments_IZ	homo sapiens	IB118	leiomyosarcoma	3645	OK-seq	WT
OK_IMR90_merged_IZ	PRJEB25180	None	Developmental and cancer-associated plasticity of DNA replication preferentially targets GC-poor, lowly expressed and late-replicating regions	2018	IMR90_merged_hmm_HMMsegments_IZ	homo sapiens	IMR90	fibroblast	12482	OK-seq	WT
OK_InitiationZones.GM.hg38	no	None	Replication landscape of the human genome	2016	InitiationZones.GM.hg38	homo sapiens	GM	lymphoblast	5679	OK-seq	WT
OK_InitiationZones.Hela.hg38	no	None	Replication landscape of the human genome	2016	InitiationZones.Hela.hg38	homo sapiens	Hela	cervical cancer	9822	OK-seq	WT
OK_K562_merged_IZ	PRJEB25180	None	Developmental and cancer-associated plasticity of DNA replication preferentially targets GC-poor, lowly expressed and late-replicating regions	2018	K562_merged_hmm_HMMsegments_IZ	homo sapiens	K562	lymphoblast	6982	OK-seq	WT
OK_Raji_merged_IZ	PRJEB25180	None	Developmental and cancer-associated plasticity of DNA replication preferentially targets GC-poor, lowly expressed and late-replicating regions	2018	Raji_merged_hmm_HMMsegments_IZ	homo sapiens	Raji	lymphoblast	8096	OK-seq	WT
OK_TF1_BCRABL_1M_merged_IZ	PRJEB25180	None	Developmental and cancer-associated plasticity of DNA replication preferentially targets GC-poor, lowly expressed and late-replicating regions	2018	TF1_BCRABL_1M_merged_hmm_HMMsegments_IZ	homo sapiens	TF1	erythroleukemia	9474	OK-seq	BCRABL_1M
OK_TF1_GFP_merged_IZ	PRJEB25180	None	Developmental and cancer-associated plasticity of DNA replication preferentially targets GC-poor, lowly expressed and late-replicating regions	2018	TF1_GFP_merged_hmm_HMMsegments_IZ	homo sapiens	TF1	erythroleukemia	7280	OK-seq	GFP
OK_TLSE19_merged_IZ	PRJEB25180	None	Developmental and cancer-associated plasticity of DNA replication preferentially targets GC-poor, lowly expressed and late-replicating regions	2018	TLSE19_merged_hmm_HMMsegments_IZ	homo sapiens	TLSE19	leiomyosarcoma	10500	OK-seq	WT
Rerep_GSM4262931_MDA-MB-231_RepTiming_0hr_Replicate1	GSE143572	GSM4262931	Isolation and analysis of rereplicated DNA by Rerep-seq	2020	HomoSap_RepTiming_0hr_Replicate1	homo sapiens	MDA-MB-231	breast epithelia	53307	Rerep-seq	WT
Rerep_GSM4262932_MDA-MB-231_RepTiming_10hr_Replicate1	GSE143572	GSM4262932	Isolation and analysis of rereplicated DNA by Rerep-seq	2020	HomoSap_RepTiming_10hr_Replicate1	homo sapiens	MDA-MB-231	breast epithelia	12002	Rerep-seq	WT
Rerep_GSM4262933_MDA-MB-231_RepTiming_15hr_Replicate1	GSE143572	GSM4262933	Isolation and analysis of rereplicated DNA by Rerep-seq	2020	HomoSap_RepTiming_15hr_Replicate1	homo sapiens	MDA-MB-231	breast epithelia	119348	Rerep-seq	WT
Rerep_GSM4262934_MDA-MB-231_RepTiming_25hr_Replicate1	GSE143572	GSM4262934	Isolation and analysis of rereplicated DNA by Rerep-seq	2020	HomoSap_RepTiming_25hr_Replicate1	homo sapiens	MDA-MB-231	breast epithelia	92872	Rerep-seq	WT
Rerep_GSM4262935_MDA-MB-231_RepTiming_0hr_Replicate2	GSE143572	GSM4262935	Isolation and analysis of rereplicated DNA by Rerep-seq	2020	HomoSap_RepTiming_0hr_Replicate2	homo sapiens	MDA-MB-231	breast epithelia	6728	Rerep-seq	WT
Rerep_GSM4262936_MDA-MB-231_RepTiming_10hr_Replicate2	GSE143572	GSM4262936	Isolation and analysis of rereplicated DNA by Rerep-seq	2020	HomoSap_RepTiming_10hr_Replicate2	homo sapiens	MDA-MB-231	breast epithelia	90094	Rerep-seq	WT
Rerep_GSM4262937_MDA-MB-231_RepTiming_15hr_Replicate2	GSE143572	GSM4262937	Isolation and analysis of rereplicated DNA by Rerep-seq	2020	HomoSap_RepTiming_15hr_Replicate2	homo sapiens	MDA-MB-231	breast epithelia	85201	Rerep-seq	WT
Rerep_GSM4262938_MDA-MB-231_RepTiming_25hr_Replicate2	GSE143572	GSM4262938	Isolation and analysis of rereplicated DNA by Rerep-seq	2020	HomoSap_RepTiming_25hr_Replicate2	homo sapiens	MDA-MB-231	breast epithelia	42038	Rerep-seq	WT
Rerep_GSM4262939_MDA-MB-231_RepTiming_0hr_Replicate3	GSE143572	GSM4262939	Isolation and analysis of rereplicated DNA by Rerep-seq	2020	HomoSap_RepTiming_0hr_Replicate3	homo sapiens	MDA-MB-231	breast epithelia	13445	Rerep-seq	WT
Rerep_GSM4262940_MDA-MB-231_RepTiming_10hr_Replicate3	GSE143572	GSM4262940	Isolation and analysis of rereplicated DNA by Rerep-seq	2020	HomoSap_RepTiming_10hr_Replicate3	homo sapiens	MDA-MB-231	breast epithelia	97138	Rerep-seq	WT
Rerep_GSM4262941_MDA-MB-231_RepTiming_15hr_Replicate3	GSE143572	GSM4262941	Isolation and analysis of rereplicated DNA by Rerep-seq	2020	HomoSap_RepTiming_15hr_Replicate3	homo sapiens	MDA-MB-231	breast epithelia	125785	Rerep-seq	WT
Rerep_GSM4262942_MDA-MB-231_RepTiming_25hr_Replicate3	GSE143572	GSM4262942	Isolation and analysis of rereplicated DNA by Rerep-seq	2020	HomoSap_RepTiming_25hr_Replicate3	homo sapiens	MDA-MB-231	breast epithelia	42864	Rerep-seq	WT
Rerep_GSM4262943_MDA-MB-231_2CellCycle_Replicate1	GSE143572	GSM4262943	Isolation and analysis of rereplicated DNA by Rerep-seq	2020	HomoSap_2CellCycle_Replicate1	homo sapiens	MDA-MB-231	breast epithelia	58323	Rerep-seq	WT
Rerep_GSM4262944_MDA-MB-231_2CellCycle_Replicate2	GSE143572	GSM4262944	Isolation and analysis of rereplicated DNA by Rerep-seq	2020	HomoSap_2CellCycle_Replicate2	homo sapiens	MDA-MB-231	breast epithelia	26467	Rerep-seq	WT
GSM923439_hg38_wgEncodeUwRepliSeqGm12812PkRep1	GSE34399	GSM923439	Replication Timing by Repli-seq from ENCODE/University of Washington	2012	GSM923439_hg19_wgEncodeUwRepliSeqGm12812PkRep1.bed	homo sapiens	GM12812	lymphoblast	4781	Repli-seq	WT
GSM923440_hg38_wgEncodeUwRepliSeqGm12801PkRep1	GSE34399	GSM923440	Replication Timing by Repli-seq from ENCODE/University of Washington	2012	GSM923440_hg19_wgEncodeUwRepliSeqGm12801PkRep1.bed	homo sapiens	GM12801	lymphoblast	4828	Repli-seq	WT
GSM923441_hg38_wgEncodeUwRepliSeqSknshPkRep1	GSE34399	GSM923441	Replication Timing by Repli-seq from ENCODE/University of Washington	2012	GSM923441_hg19_wgEncodeUwRepliSeqSknshPkRep1.bed	homo sapiens	SK-N-SH	neuroblastoma	4966	Repli-seq	WT
GSM923442_hg38_wgEncodeUwRepliSeqMcf7PkRep1	GSE34399	GSM923442	Replication Timing by Repli-seq from ENCODE/University of Washington	2012	GSM923442_hg19_wgEncodeUwRepliSeqMcf7PkRep1.bed	homo sapiens	MCF-7	breast cancer	4948	Repli-seq	WT
GSM923443_hg38_wgEncodeUwRepliSeqGm06990PkRep1	GSE34399	GSM923443	Replication Timing by Repli-seq from ENCODE/University of Washington	2012	GSM923443_hg19_wgEncodeUwRepliSeqGm06990PkRep1.bed	homo sapiens	GM06990	lymphoblast	4207	Repli-seq	WT
GSM923444_hg38_wgEncodeUwRepliSeqBjPkRep1	GSE34399	GSM923444	Replication Timing by Repli-seq from ENCODE/University of Washington	2012	GSM923444_hg19_wgEncodeUwRepliSeqBjPkRep1.bed	homo sapiens	BJ	fibroblast	5271	Repli-seq	WT
GSM923444_hg38_wgEncodeUwRepliSeqBjPkRep2	GSE34399	GSM923444	Replication Timing by Repli-seq from ENCODE/University of Washington	2012	GSM923444_hg19_wgEncodeUwRepliSeqBjPkRep2.bed	homo sapiens	BJ	fibroblast	4781	Repli-seq	WT
GSM923445_hg38_wgEncodeUwRepliSeqNhekPkRep1	GSE34399	GSM923445	Replication Timing by Repli-seq from ENCODE/University of Washington	2012	GSM923445_hg19_wgEncodeUwRepliSeqNhekPkRep1.bed	homo sapiens	NHEK	keratinocytes	5751	Repli-seq	WT
GSM923446_hg38_wgEncodeUwRepliSeqHepg2PkRep1	GSE34399	GSM923446	Replication Timing by Repli-seq from ENCODE/University of Washington	2012	GSM923446_hg19_wgEncodeUwRepliSeqHepg2PkRep1.bed	homo sapiens	HepG2	liver	4242	Repli-seq	WT
GSM923447_hg38_wgEncodeUwRepliSeqImr90PkRep1	GSE34399	GSM923447	Replication Timing by Repli-seq from ENCODE/University of Washington	2012	GSM923447_hg19_wgEncodeUwRepliSeqImr90PkRep1.bed	homo sapiens	IMR90	fibroblast	4045	Repli-seq	WT
GSM923448_hg38_wgEncodeUwRepliSeqK562PkRep1	GSE34399	GSM923448	Replication Timing by Repli-seq from ENCODE/University of Washington	2012	GSM923448_hg19_wgEncodeUwRepliSeqK562PkRep1.bed	homo sapiens	K562	lymphoblast	5390	Repli-seq	WT
GSM923449_hg38_wgEncodeUwRepliSeqHelas3PkRep1	GSE34399	GSM923449	Replication Timing by Repli-seq from ENCODE/University of Washington	2012	GSM923449_hg19_wgEncodeUwRepliSeqHelas3PkRep1.bed	homo sapiens	HeLa-S3	cervical cancer	4890	Repli-seq	WT
GSM923450_hg38_wgEncodeUwRepliSeqGm12813PkRep1	GSE34399	GSM923450	Replication Timing by Repli-seq from ENCODE/University of Washington	2012	GSM923450_hg19_wgEncodeUwRepliSeqGm12813PkRep1.bed	homo sapiens	GM12813	lymphoblast	4409	Repli-seq	WT
GSM923451_hg38_wgEncodeUwRepliSeqGm12878PkRep1	GSE34399	GSM923451	Replication Timing by Repli-seq from ENCODE/University of Washington	2012	GSM923451_hg19_wgEncodeUwRepliSeqGm12878PkRep1.bed	homo sapiens	GM12878	lymphoblast	4541	Repli-seq	WT
GSM923452_hg38_wgEncodeUwRepliSeqHuvecPkRep1	GSE34399	GSM923452	Replication Timing by Repli-seq from ENCODE/University of Washington	2012	GSM923452_hg19_wgEncodeUwRepliSeqHuvecPkRep1.bed	homo sapiens	HUVEC	endothelial	4809	Repli-seq	WT
GSM923453_hg38_wgEncodeUwRepliSeqBg02esPkRep1	GSE34399	GSM923453	Replication Timing by Repli-seq from ENCODE/University of Washington	2012	GSM923453_hg19_wgEncodeUwRepliSeqBg02esPkRep1.bed	homo sapiens	BG02ES	embryonic stem cell	5139	Repli-seq	WT

## Sheet: b, Origins-cell type
Cell type	Sample number
breast epithelia	35
colon cancer	28
lymphoblast	15
cervical cancer	7
T lymphoblasts	6
osteosarcoma	5
fibroblast	4
bladder cancer	2
erythroleukemia	2
leiomyosarcoma	2
breast cancer	1
embryonic stem cell	1
endothelial	1
keratinocytes	1
liver	1
lymphoblasts	1
neuroblastoma	1

## Sheet: c, ORC
GSM	GSE	sample name	species	cell type	data/technique type	peak number
GSM922790	GSM922790	Orc1_ChIPseq	homo sapiens	hela	ORC1 ChIP-seq	4332
GSM1717888	GSE70165	ORC2_ChIP-seq_rep1	homo sapiens	K562	ORC2 ChIP-seq	25076
GSM1717889	GSE70165	ORC2_ChIP-seq_rep2	homo sapiens	K562	ORC2 ChIP-seq	17094
GSM3983201	GSE134988	hela-siNC-ORC1_rep1	homo sapiens	hela	ORC1 ChIP-seq	1129
GSM3983202	GSE134988	hela-siNC-ORC1_rep2	homo sapiens	hela	ORC1 ChIP-seq	1295
GSM3983203	GSE134988	hela-siH2A.Z-ORC1_rep1	homo sapiens	hela	ORC1 ChIP-seq	171	peak number does not pass the quality control threshold
GSM3983204	GSE134988	hela-siH2A.Z-ORC1_rep2	homo sapiens	hela	ORC1 ChIP-seq	120
GSM4570794	GSE151287	18373_Orc1_K562	homo sapiens	K562	ORC1 ChIP-seq	2

## Sheet: d, MCM
GSM or	GSE	sample name	species	cell type	data/technique type	peak number
GSM2474865	GSE94403	83886_sort_peaks.narrowPeak.bed	Homo sapiens	HCT-116	MCM2 ChIP-seq	65110
ENCSR990AZC_1	(encode project)Lab: Michael Snyder, Stanford	65048_sort_peaks.narrowPeak.bed	Homo sapiens	K562	MCM3 ChIP-seq	4120
ENCSR990AZC_2	(encode project)Lab: Michael Snyder, Stanford	65049_sort_peaks.narrowPeak.bed	Homo sapiens	K562	MCM3 ChIP-seq	6018
GSM2139817	GSE80989	73339_sort_peaks.narrowPeak.bed	Homo sapiens	vu1199-F SV40	MCM3 ChIP-seq	940
ENCSR079WHK_1	(encode project)Lab: Michael Snyder, Stanford	62647_sort_peaks.narrowPeak.bed	Homo sapiens	K562	MCM5 ChIP-seq	543
ENCSR079WHK_2	(encode project)Lab: Michael Snyder, Stanford	62648_sort_peaks.narrowPeak.bed	Homo sapiens	K562	MCM5 ChIP-seq	134
ENCSR038RGL_1	(encode project)Lab: Michael Snyder, Stanford	62587_sort_peaks.narrowPeak.bed	Homo sapiens	K562	MCM7 ChIP-seq	2553
ENCSR038RGL_2	(encode project)Lab: Michael Snyder, Stanford	62588_sort_peaks.narrowPeak.bed	Homo sapiens	K562	MCM7 ChIP-seq	1716
ENCSR542WJU_1	(encode project)Lab: Michael Snyder, Stanford	63845_sort_peaks.narrowPeak.bed	Homo sapiens	K562	MCM7 ChIP-seq	2586
ENCSR542WJU_2	(encode project)Lab: Michael Snyder, Stanford	63846_sort_peaks.narrowPeak.bed	Homo sapiens	K562	MCM7 ChIP-seq	3528
ENCSR990AZC_1	(encode project)Lab: Michael Snyder, Stanford	65048_sort_peaks.narrowPeak.bed	Homo sapiens	K562	MCM3 ChIP-seq	4120
ENCSR990AZC_2	(encode project)Lab: Michael Snyder, Stanford	65049_sort_peaks.narrowPeak.bed	Homo sapiens	K562	MCM3 ChIP-seq	6018
ENCSR079WHK_1	(encode project)Lab: Michael Snyder, Stanford	62647_sort_peaks.narrowPeak.bed	Homo sapiens	K562	MCM5 ChIP-seq	543
ENCSR079WHK_2	(encode project)Lab: Michael Snyder, Stanford	62648_sort_peaks.narrowPeak.bed	Homo sapiens	K562	MCM5 ChIP-seq	134
ENCSR038RGL_1	(encode project)Lab: Michael Snyder, Stanford	62587_sort_peaks.narrowPeak.bed	Homo sapiens	K562	MCM7 ChIP-seq	2553
ENCSR038RGL_2	(encode project)Lab: Michael Snyder, Stanford	62588_sort_peaks.narrowPeak.bed	Homo sapiens	K562	MCM7 ChIP-seq	1716
ENCSR542WJU_1	(encode project)Lab: Michael Snyder, Stanford	63845_sort_peaks.narrowPeak.bed	Homo sapiens	K562	MCM7 ChIP-seq	2586
ENCSR542WJU_2	(encode project)Lab: Michael Snyder, Stanford	63846_sort_peaks.narrowPeak.bed	Homo sapiens	K562	MCM7 ChIP-seq	3528

## Sheet: e, yeast ORC and MCM
GSM	GSE	sample name	species	strain	data/technique type	peak number
GSM4491309	GSE69065	WT_ORC_ChIP_seq	Saccharomyces cerevisiae	rat1-1	ORC ChIP-seq	1657
GSM1904279	GSE69065	rat1_1_ORC_ChIP_24C	Saccharomyces cerevisiae	rat1-1	ORC ChIP-seq	893
GSM1904280	GSE69065	rat1_1_ORC_ChIP_37C	Saccharomyces cerevisiae	rat1-1	ORC ChIP-seq	2103
GSM424494	GSE16926	WT_G2_ORC_rep1_2	Saccharomyces cerevisiae	wild-type (W303)	ORC ChIP-seq	1486
GSM4491310	GSE149163	WT_MCM_ChIP_seq	Saccharomyces cerevisiae	CL_WT_M7_FLAG	MCM ChIP-seq	2325
GSM1904281	GSE69065	rat1_1_MCM_ChIP_24C	Saccharomyces cerevisiae	rat1-1	MCM ChIP-seq	2202
GSM1904282	GSE69065	rat1_1_MCM_ChIP_37C	Saccharomyces cerevisiae	rat1-1	MCM ChIP-seq	1123
