# Supplementary material for: Integrative analysis of DNA replication origins and ORC-/MCM-binding sites in human cells reveals a lack of overlap
Source: eLife. 2024 Apr 3;12:RP89548. doi: 10.7554/eLife.89548 (PMC10990492; doi:10.7554/eLife.89548)
Supplement: Supplementary file 3. — (a) Union ORC ChIP-seq peaks, with coordinates and occupancy scores. (b) Shared ORC-binding sites (defined as union ORC ChIP-seq peaks with an occupancy score ≥ 2). [file elife-89548-supp3.xlsx]

## Sheet: a, ORC union peaks
chr	start	end	occupancy_score
chr1	629801	630077	2
chr1	633892	634166	2
chr1	778541	779033	2
chr1	842810	843088	2
chr1	888652	888803	1
chr1	920992	921328	2
chr1	959095	959383	2
chr1	966916	967072	1
chr1	1000844	1001044	1
chr1	1005144	1005318	1
chr1	1013174	1013488	1
chr1	1019516	1019666	1
chr1	1021154	1021387	2
chr1	1033036	1033284	2
chr1	1064164	1064512	2
chr1	1079499	1079687	1
chr1	1109811	1110040	2
chr1	1116066	1116448	2
chr1	1157470	1157727	2
chr1	1185567	1185814	1
chr1	1201537	1201705	1
chr1	1291943	1292093	1
chr1	1293852	1294094	1
chr1	1318365	1318596	1
chr1	1352921	1353071	1
chr1	1375132	1375585	2
chr1	1384822	1385002	1
chr1	1390741	1390893	1
chr1	1399381	1399704	1
chr1	1400051	1400201	1
chr1	1433156	1433522	2
chr1	1441127	1441277	1
chr1	1471439	1471831	3
chr1	1511800	1512205	2
chr1	1574719	1575017	2
chr1	1614224	1614506	2
chr1	1647957	1648212	2
chr1	1658956	1659265	1
chr1	1692704	1693303	2
chr1	1694485	1694681	1
chr1	1715158	1715445	1
chr1	1724218	1724575	2
chr1	1746098	1746497	1
chr1	1758743	1759179	2
chr1	1778946	1779138	1
chr1	1780470	1780661	1
chr1	1847122	1847288	1
chr1	1883495	1883767	2
chr1	1897218	1897453	2
chr1	1906247	1906467	1
chr1	1909266	1909416	1
chr1	1919197	1919864	3
chr1	1969098	1969523	1
chr1	1983241	1983391	1
chr1	1989144	1989365	1
chr1	1996255	1996405	1
chr1	2050241	2050496	1
chr1	2132378	2132528	1
chr1	2133270	2133591	1
chr1	2180308	2180732	2
chr1	2189408	2189879	2
chr1	2194975	2195166	1
chr1	2205175	2205392	1
chr1	2290752	2290975	1
chr1	2391536	2391837	1
chr1	2412572	2412827	1
chr1	3185982	3186525	1
chr1	3313211	3313491	1
chr1	3624624	3625021	2
chr1	3625677	3625912	1
chr1	3650036	3650196	1
chr1	3759890	3760142	1
chr1	3774869	3775171	2
chr1	3775477	3775689	1
chr1	3793571	3793959	2
chr1	3796428	3796745	3
chr1	3807846	3808040	2
chr1	3857252	3857402	1
chr1	3870068	3870218	1
chr1	4293712	4293862	1
chr1	4778137	4778504	2
chr1	5304705	5304986	2
chr1	5525221	5525371	1
chr1	5718036	5718186	1
chr1	5744847	5744997	1
chr1	5885749	5886188	2
chr1	5893139	5893339	1
chr1	5917665	5918082	2
chr1	5949461	5949785	2
chr1	5991972	5992307	1
chr1	6007608	6007783	1
chr1	6025292	6025488	1
chr1	6184436	6184655	1
chr1	6199486	6200015	3
chr1	6204899	6205120	1
chr1	6205244	6205458	1
chr1	6236178	6236351	1
chr1	6313477	6313638	1
chr1	6359664	6360029	2
chr1	6378341	6378515	1
chr1	6393955	6394156	1
chr1	6404870	6405033	1
chr1	6426401	6426625	1
chr1	6427460	6427808	1
chr1	6429709	6430109	2
chr1	6490534	6490778	1
chr1	6517599	6517899	2
chr1	6554467	6554773	1
chr1	6579837	6580103	1
chr1	6601010	6601356	2
chr1	6602875	6603049	1
chr1	6613513	6613683	1
chr1	6624883	6625079	1
chr1	6666836	6666989	1
chr1	6701792	6702137	2
chr1	6716350	6716500	1
chr1	6784431	6784754	2
chr1	6784822	6784978	1
chr1	6785055	6785447	2
chr1	6912609	6912759	1
chr1	6939845	6939995	1
chr1	7177290	7177530	1
chr1	7208067	7208217	1
chr1	7572810	7572960	1
chr1	7586240	7586510	2
chr1	7629568	7629812	1
chr1	7718114	7718266	1
chr1	7744953	7745103	1
chr1	7770013	7770207	1
chr1	7771156	7771306	1
chr1	7783794	7784234	3
chr1	7784825	7784978	1
chr1	7902772	7902974	1
chr1	7932742	7932892	1
chr1	7940828	7941053	2
chr1	7953873	7954523	3
chr1	7961184	7961721	3
chr1	7975331	7975517	1
chr1	8004679	8005246	2
chr1	8026259	8026485	2
chr1	8107956	8108197	1
chr1	8122588	8122961	2
chr1	8197693	8198182	2
chr1	8389255	8389436	1
chr1	8439112	8439262	1
chr1	8518253	8518440	2
chr1	8525391	8525541	1
chr1	8525898	8526327	2
chr1	8542091	8542494	2
chr1	8626432	8626801	2
chr1	8703286	8703704	2
chr1	8764139	8764307	1
chr1	8789356	8789850	2
chr1	8817519	8817731	2
chr1	8858109	8858371	2
chr1	8873655	8873864	1
chr1	8877870	8878041	1
chr1	8878475	8878823	2
chr1	8880213	8880500	2
chr1	8899982	8900248	1
chr1	8903499	8903649	1
chr1	8904620	8904770	1
chr1	9129110	9129329	1
chr1	9163773	9164186	2
chr1	9275612	9275887	2
chr1	9300240	9300513	1
chr1	9410883	9411053	1
chr1	9428717	9429246	2
chr1	9435262	9435412	1
chr1	9495376	9495526	1
chr1	9529265	9529451	1
chr1	9539176	9539456	2
chr1	9540182	9540355	1
chr1	9615738	9615956	2
chr1	9627029	9627188	1
chr1	9657658	9657987	1
chr1	9687407	9687557	1
chr1	9689277	9689468	1
chr1	9717432	9717627	1
chr1	9717653	9718023	2
chr1	9719138	9719391	2
chr1	9725114	9725264	1
chr1	9809304	9809574	1
chr1	9827773	9827927	1
chr1	9901741	9901891	1
chr1	9910336	9910486	1
chr1	9910561	9910854	1
chr1	9929455	9929719	2
chr1	9943421	9943620	2
chr1	9950374	9950606	1
chr1	10032576	10032900	1
chr1	10210359	10210509	1
chr1	10283331	10283595	1
chr1	10398721	10399145	1
chr1	10415045	10415238	1
chr1	10415437	10415642	1
chr1	10430179	10430487	1
chr1	10472527	10472690	1
chr1	10474756	10475054	2
chr1	10510975	10511177	2
chr1	10556445	10556682	2
chr1	11012292	11012703	3
chr1	11053406	11053628	1
chr1	11060178	11060427	1
chr1	11099817	11100040	1
chr1	11262586	11262986	3
chr1	11273115	11273266	1
chr1	11448410	11448673	2
chr1	11478804	11479154	2
chr1	11550729	11550918	2
chr1	11563640	11563790	1
chr1	11615186	11615506	2
chr1	11664009	11664250	1
chr1	11671457	11671755	2
chr1	11681091	11681285	1
chr1	11681464	11681751	1
chr1	11697201	11697454	2
chr1	11707451	11707679	1
chr1	11708733	11708888	1
chr1	11740864	11741184	2
chr1	11785441	11785591	1
chr1	11790991	11791152	1
chr1	11797788	11798098	2
chr1	11798448	11798719	2
chr1	11803478	11803822	1
chr1	11805773	11806318	3
chr1	11842118	11842639	2
chr1	11882832	11883209	2
chr1	11893989	11894139	1
chr1	11908418	11909143	2
chr1	11926440	11926657	1
chr1	11929860	11930104	1
chr1	11934444	11934648	1
chr1	11934689	11934872	1
chr1	11955270	11955515	2
chr1	11967145	11967415	1
chr1	11980192	11980495	1
chr1	11983493	11983792	2
chr1	12005550	12005897	2
chr1	12015147	12015297	1
chr1	12019446	12019596	1
chr1	12038638	12039027	2
chr1	12052071	12052388	2
chr1	12075590	12076029	2
chr1	12085748	12085973	1
chr1	12161757	12162255	3
chr1	12164985	12165135	1
chr1	12175198	12175475	1
chr1	12203685	12203891	1
chr1	12218464	12218971	2
chr1	12408672	12408862	2
chr1	12422979	12423143	1
chr1	12433479	12433883	2
chr1	12441377	12441703	2
chr1	12448763	12449154	2
chr1	12478136	12478631	2
chr1	12496307	12496457	1
chr1	12496548	12496726	1
chr1	12510455	12510765	1
chr1	12528610	12528822	1
chr1	12529345	12529781	2
chr1	12549726	12550188	2
chr1	12573937	12574133	1
chr1	12604451	12604736	2
chr1	12618181	12618331	1
chr1	12657319	12657543	1
chr1	12657706	12657902	2
chr1	12734748	12734898	1
chr1	13665774	13665924	1
chr1	13749133	13749425	1
chr1	13808686	13808967	2
chr1	13869267	13869417	1
chr1	13947774	13947924	1
chr1	14422144	14422460	2
chr1	14435593	14435917	2
chr1	14436992	14437402	2
chr1	14443151	14443715	2
chr1	14479774	14480298	2
chr1	14767338	14767532	1
chr1	14783268	14783514	2
chr1	14784055	14784381	2
chr1	14817206	14817552	2
chr1	14840385	14840768	2
chr1	14929505	14929742	2
chr1	14970266	14970416	1
chr1	15106682	15106862	1
chr1	15177817	15178002	1
chr1	15218629	15218785	1
chr1	15260503	15261024	2
chr1	15261311	15261574	1
chr1	15323059	15323300	1
chr1	15328758	15329078	1
chr1	15345911	15346213	2
chr1	15358820	15359073	2
chr1	15416082	15416272	1
chr1	15417508	15417844	2
chr1	15424175	15424404	2
chr1	15444523	15444774	2
chr1	15456539	15456851	2
chr1	15475926	15476166	1
chr1	15501537	15501713	1
chr1	15524771	15525063	1
chr1	15526473	15526992	2
chr1	15543604	15543991	2
chr1	15552908	15553058	1
chr1	15617229	15617706	1
chr1	15681906	15682070	1
chr1	15692390	15692551	1
chr1	15761782	15762038	2
chr1	15780888	15781038	1
chr1	15788719	15788984	1
chr1	15795120	15795505	1
chr1	15800467	15800765	2
chr1	15834421	15834641	2
chr1	15834886	15835036	1
chr1	15835682	15836134	1
chr1	15847532	15847682	1
chr1	15849310	15849675	2
chr1	15886171	15886578	2
chr1	15952719	15953105	2
chr1	16013270	16013472	2
chr1	16032584	16032734	1
chr1	16032901	16033054	1
chr1	16048779	16048929	1
chr1	16054198	16054417	2
chr1	16056114	16056311	1
chr1	16122995	16123231	1
chr1	16143801	16144141	2
chr1	16145945	16146105	1
chr1	16146149	16146619	2
chr1	16151392	16151800	2
chr1	16173320	16173472	1
chr1	16195197	16195418	1
chr1	16206676	16206854	1
chr1	16216243	16216484	1
chr1	16217164	16217343	1
chr1	16217420	16217636	1
chr1	16228761	16228911	1
chr1	16231562	16231757	1
chr1	16237150	16237382	2
chr1	16248837	16249117	2
chr1	16266469	16266839	2
chr1	16303295	16303458	1
chr1	16352458	16352851	2
chr1	16366983	16367257	2
chr1	16367289	16367439	1
chr1	16440492	16440952	2
chr1	16441010	16441368	1
chr1	16444203	16444357	1
chr1	16499053	16499252	1
chr1	16499297	16499447	1
chr1	16513673	16514213	2
chr1	16519230	16519735	2
chr1	16540500	16540680	2
chr1	16545812	16546073	1
chr1	16605634	16605784	1
chr1	16612609	16612759	1
chr1	16613355	16613955	2
chr1	16615534	16615687	1
chr1	16621004	16621426	2
chr1	16644000	16644250	1
chr1	16644538	16645058	2
chr1	16645240	16645390	1
chr1	16678061	16678372	1
chr1	16718013	16718257	1
chr1	16727428	16727711	2
chr1	16890769	16890972	2
chr1	16896050	16896345	2
chr1	16896451	16896602	1
chr1	16904992	16905496	2
chr1	16913926	16914129	1
chr1	17012018	17012209	1
chr1	17053857	17054007	1
chr1	17054044	17054359	1
chr1	17186217	17186367	1
chr1	17192726	17192910	2
chr1	17237038	17237188	1
chr1	17285986	17286188	1
chr1	17348421	17348619	2
chr1	17360306	17360456	1
chr1	17406167	17406533	2
chr1	17420063	17420219	1
chr1	17472821	17473047	1
chr1	17487943	17488093	1
chr1	17502432	17502667	2
chr1	17755207	17755357	1
chr1	18412963	18413182	2
chr1	18530645	18530858	1
chr1	18530898	18531316	2
chr1	18534454	18534666	2
chr1	18584560	18584710	1
chr1	18716196	18716346	1
chr1	18807402	18807666	2
chr1	18902536	18902874	1
chr1	18902894	18903260	1
chr1	18907562	18907719	1
chr1	18909006	18909309	2
chr1	19057232	19057443	1
chr1	19081596	19081836	2
chr1	19113411	19113672	2
chr1	19133776	19133946	1
chr1	19209582	19209996	2
chr1	19210222	19210608	3
chr1	19300248	19300486	2
chr1	19312145	19312338	1
chr1	19312652	19312937	2
chr1	19313682	19313891	1
chr1	19325546	19325953	2
chr1	19391227	19391535	1
chr1	19407790	19408067	2
chr1	19469471	19469848	2
chr1	19479327	19479715	2
chr1	19485464	19485707	1
chr1	19485774	19485930	1
chr1	19596709	19597164	2
chr1	19676671	19676821	1
chr1	19715582	19715794	2
chr1	19752201	19752623	2
chr1	19844582	19844732	1
chr1	19861103	19861392	2
chr1	19869996	19870375	2
chr1	19882217	19882470	2
chr1	20008525	20008861	2
chr1	20090563	20090713	1
chr1	20125352	20125502	1
chr1	20185295	20185650	2
chr1	20197611	20197761	1
chr1	20199016	20199447	2
chr1	20212989	20213145	1
chr1	20308592	20308799	1
chr1	20342583	20342753	1
chr1	20508066	20508366	1
chr1	20519712	20519868	1
chr1	20633374	20633535	1
chr1	20661376	20661609	1
chr1	20733139	20733333	1
chr1	20837882	20838032	1
chr1	20917202	20917352	1
chr1	20964912	20965118	1
chr1	21022355	21022514	1
chr1	21058161	21058430	1
chr1	21066157	21066307	1
chr1	21091125	21091488	2
chr1	21100639	21100869	1
chr1	21172310	21172460	1
chr1	21176882	21177079	1
chr1	21217001	21217193	1
chr1	21218382	21218532	1
chr1	21261871	21262079	1
chr1	21266168	21266451	2
chr1	21269740	21269995	2
chr1	21295064	21295317	1
chr1	21320012	21320387	2
chr1	21324587	21324867	1
chr1	21345498	21345754	1
chr1	21368601	21368762	1
chr1	21401907	21402057	1
chr1	21454016	21454247	2
chr1	21607843	21608247	2
chr1	21608832	21609064	1
chr1	21613103	21613358	2
chr1	21632118	21632568	2
chr1	21638503	21639008	2
chr1	21647951	21648327	2
chr1	21659230	21659515	2
chr1	21669403	21669704	1
chr1	21675961	21676471	2
chr1	21687260	21687475	2
chr1	21687843	21688119	2
chr1	21717138	21717314	1
chr1	21720731	21720881	1
chr1	21749821	21750351	2
chr1	21761144	21761401	1
chr1	21764730	21764880	1
chr1	21783527	21783808	2
chr1	21791683	21791987	2
chr1	21866343	21866655	1
chr1	21904883	21905420	2
chr1	21906880	21907050	2
chr1	21916838	21917239	2
chr1	21936356	21936574	1
chr1	21943046	21943251	1
chr1	21974733	21974983	2
chr1	21999730	21999880	1
chr1	22019120	22019353	2
chr1	22025392	22025542	1
chr1	22025793	22026209	2
chr1	22039847	22040119	2
chr1	22052485	22052781	2
chr1	22105864	22106051	1
chr1	22121536	22121843	2
chr1	22296773	22297067	2
chr1	22363082	22363312	1
chr1	22375728	22375894	1
chr1	22380400	22380550	1
chr1	22451680	22452163	2
chr1	22471276	22471426	1
chr1	22487929	22488153	1
chr1	22710534	22710900	1
chr1	22739761	22739956	1
chr1	22997459	22997869	2
chr1	23004075	23004225	1
chr1	23019197	23019675	2
chr1	23110605	23111044	2
chr1	23167251	23167401	1
chr1	23167443	23167769	1
chr1	23168809	23168970	1
chr1	23344262	23344789	2
chr1	23362499	23362650	1
chr1	23368138	23368332	1
chr1	23368873	23369023	1
chr1	23369549	23369885	1
chr1	23377229	23377558	2
chr1	23403915	23404205	2
chr1	23417750	23417900	1
chr1	23421880	23422048	1
chr1	23436750	23436900	1
chr1	23478956	23479327	2
chr1	23484710	23484942	2
chr1	23539764	23540224	2
chr1	23558284	23558750	2
chr1	23559505	23559770	2
chr1	23562359	23562578	1
chr1	23634934	23635084	1
chr1	23657676	23657947	1
chr1	23673186	23673390	2
chr1	23691579	23692146	3
chr1	23743644	23743826	1
chr1	23772238	23772430	2
chr1	23777819	23778297	2
chr1	23790832	23791168	2
chr1	23800765	23801018	1
chr1	23811589	23811739	1
chr1	23825264	23825493	2
chr1	23868261	23868431	1
chr1	23920248	23920468	2
chr1	23958973	23959274	2
chr1	23959605	23960028	1
chr1	23980318	23980582	2
chr1	24018903	24019108	2
chr1	24046456	24046646	1
chr1	24126364	24126514	1
chr1	24149871	24150052	1
chr1	24223999	24224149	1
chr1	24322290	24322536	2
chr1	24419301	24419506	1
chr1	24438467	24438785	2
chr1	24642701	24643055	2
chr1	24694414	24694606	1
chr1	24705349	24705563	1
chr1	24744859	24745454	3
chr1	24758540	24758690	1
chr1	24847961	24848395	2
chr1	24909493	24909776	1
chr1	25101547	25101725	1
chr1	25140643	25140793	1
chr1	25232460	25232674	1
chr1	25233111	25233418	2
chr1	25239666	25240320	2
chr1	25247239	25247861	2
chr1	25256672	25256822	1
chr1	25266740	25266890	1
chr1	25279708	25280056	2
chr1	25285152	25285350	1
chr1	25322251	25322410	1
chr1	25338229	25338469	1
chr1	25338728	25338962	1
chr1	25355932	25356353	1
chr1	25361251	25361489	1
chr1	25370062	25370288	2
chr1	25410185	25410340	1
chr1	25413090	25413551	2
chr1	25428741	25429035	1
chr1	25430184	25430600	2
chr1	25442155	25442379	1
chr1	25462081	25462231	1
chr1	25549571	25549937	2
chr1	25569045	25569213	1
chr1	25608697	25608847	1
chr1	25695212	25695420	1
chr1	25760163	25760428	1
chr1	25760862	25761201	2
chr1	25782787	25783130	2
chr1	25820073	25820257	1
chr1	25820588	25820754	1
chr1	25859278	25859750	3
chr1	25861341	25861511	1
chr1	25875485	25875753	2
chr1	25879695	25879912	1
chr1	25895489	25895816	2
chr1	25906275	25906557	2
chr1	25933469	25933819	2
chr1	25948586	25948758	1
chr1	25978475	25978625	1
chr1	25998057	25998504	3
chr1	26012561	26012778	1
chr1	26035421	26035794	1
chr1	26036052	26036354	1
chr1	26060959	26061109	1
chr1	26070345	26070833	2
chr1	26078591	26078911	2
chr1	26110793	26111053	1
chr1	26111475	26111831	2
chr1	26126410	26126744	2
chr1	26145007	26145314	1
chr1	26201102	26201467	2
chr1	26233857	26234065	1
chr1	26234592	26234742	1
chr1	26235134	26235284	1
chr1	26284773	26285069	2
chr1	26287072	26287327	2
chr1	26308613	26308763	1
chr1	26317710	26317893	1
chr1	26321605	26321773	1
chr1	26336663	26336934	1
chr1	26378307	26378809	2
chr1	26387487	26387743	1
chr1	26417125	26417275	1
chr1	26431919	26432529	2
chr1	26473041	26473377	2
chr1	26500277	26500427	1
chr1	26501266	26501448	1
chr1	26521824	26521974	1
chr1	26541854	26542062	2
chr1	26584232	26584504	1
chr1	26620222	26620484	2
chr1	26620626	26621084	2
chr1	26621293	26621535	1
chr1	26662926	26663110	1
chr1	26677526	26677853	2
chr1	26692274	26692660	2
chr1	26692954	26693336	2
chr1	26695491	26695724	2
chr1	26698321	26698543	1
chr1	26723379	26723759	2
chr1	26744036	26744401	2
chr1	26771709	26772016	2
chr1	26784020	26784252	1
chr1	26786954	26787161	2
chr1	26791682	26791901	2
chr1	26853209	26853359	1
chr1	26862843	26862993	1
chr1	26863136	26863286	1
chr1	26864968	26865525	1
chr1	26890063	26890507	2
chr1	26900376	26900590	1
chr1	26907670	26907855	1
chr1	26914122	26914329	1
chr1	26921498	26921698	1
chr1	26921989	26922472	1
chr1	26952226	26952376	1
chr1	27012864	27013377	2
chr1	27027112	27027422	2
chr1	27074190	27074577	2
chr1	27115683	27116000	2
chr1	27122724	27122923	2
chr1	27137589	27137768	1
chr1	27145991	27146222	2
chr1	27155007	27155337	2
chr1	27157374	27157524	1
chr1	27192705	27193067	2
chr1	27234335	27234735	2
chr1	27321926	27322439	2
chr1	27365515	27365817	2
chr1	27366796	27366946	1
chr1	27392391	27392602	1
chr1	27428311	27428640	2
chr1	27442615	27442793	1
chr1	27483698	27483908	1
chr1	27490113	27490788	3
chr1	27503881	27504031	1
chr1	27525545	27525720	1
chr1	27542423	27543047	2
chr1	27568464	27568657	2
chr1	27599253	27599459	2
chr1	27643953	27644110	1
chr1	27672144	27672445	2
chr1	27725558	27725972	3
chr1	27773002	27773406	1
chr1	27789599	27789813	2
chr1	27830614	27830992	2
chr1	27858105	27858414	2
chr1	27867206	27867497	1
chr1	27914556	27915103	2
chr1	27943375	27943667	2
chr1	27979647	27979981	2
chr1	28002664	28002923	2
chr1	28065978	28066184	2
chr1	28088354	28088874	2
chr1	28099439	28099589	1
chr1	28105103	28105253	1
chr1	28123644	28123794	1
chr1	28132422	28132588	1
chr1	28136922	28137080	1
chr1	28154877	28155119	2
chr1	28172660	28173101	2
chr1	28232920	28233153	1
chr1	28236077	28236227	1
chr1	28247190	28247513	1
chr1	28259183	28259688	2
chr1	28266962	28267307	2
chr1	28278855	28279161	1
chr1	28296835	28296985	1
chr1	28328799	28329166	3
chr1	28351635	28351866	2
chr1	28369569	28369719	1
chr1	28369727	28369883	1
chr1	28412975	28413125	1
chr1	28417417	28417854	1
chr1	28418112	28418305	1
chr1	28441837	28442037	1
chr1	28501034	28501280	2
chr1	28505665	28506011	1
chr1	28510378	28510598	1
chr1	28518154	28518428	1
chr1	28525074	28525440	2
chr1	28552703	28553111	2
chr1	28581781	28581992	3
chr1	28583217	28583376	1
chr1	28590026	28590471	2
chr1	28642853	28643334	2
chr1	28648106	28648789	2
chr1	28648867	28649218	2
chr1	28718970	28719139	1
chr1	28736339	28737041	2
chr1	28781400	28781695	2
chr1	28876235	28876480	1
chr1	28883806	28884233	2
chr1	28884882	28885267	2
chr1	28902733	28903050	2
chr1	28914202	28914507	2
chr1	28915396	28915546	1
chr1	28926917	28927178	2
chr1	28990520	28990670	1
chr1	28998162	28998312	1
chr1	29033042	29033297	2
chr1	29039353	29039511	1
chr1	29047424	29047574	1
chr1	29136612	29136780	1
chr1	29145875	29146097	2
chr1	29156847	29157263	2
chr1	29181109	29181363	1
chr1	29181886	29182291	2
chr1	29197598	29197750	1
chr1	29202838	29203121	2
chr1	29208541	29208816	2
chr1	29230879	29231207	2
chr1	29350151	29350461	2
chr1	29379675	29379825	1
chr1	29513465	29513615	1
chr1	29688835	29688985	1
chr1	29793159	29793457	1
chr1	29800145	29800295	1
chr1	30128914	30129331	2
chr1	30134619	30134769	1
chr1	30159119	30159319	1
chr1	30180211	30180398	1
chr1	30184627	30185023	2
chr1	30191006	30191702	2
chr1	30198897	30199183	2
chr1	30232353	30232503	1
chr1	30718036	30718770	2
chr1	30756656	30756928	2
chr1	30768857	30769402	2
chr1	30778369	30778757	2
chr1	30779665	30779826	1
chr1	30809624	30809776	1
chr1	30824029	30824554	2
chr1	30842730	30842985	2
chr1	30872127	30872512	2
chr1	30919154	30919469	2
chr1	30919504	30919826	2
chr1	30930608	30930815	1
chr1	31065055	31065275	1
chr1	31065508	31066020	2
chr1	31085039	31085431	2
chr1	31100617	31100914	2
chr1	31155566	31155732	1
chr1	31159870	31160174	2
chr1	31170792	31171171	2
chr1	31296420	31296592	1
chr1	31296766	31297000	1
chr1	31410231	31410536	2
chr1	31471571	31471882	2
chr1	31477269	31477419	1
chr1	31483404	31483618	1
chr1	31557164	31557314	1
chr1	31574797	31574965	1
chr1	31644477	31644770	1
chr1	31644994	31645167	1
chr1	31651886	31652036	1
chr1	31701078	31701353	2
chr1	31745661	31745834	1
chr1	31769497	31769709	1
chr1	31781132	31781694	2
chr1	31788369	31788519	1
chr1	31815918	31816319	2
chr1	31826988	31827484	2
chr1	31889298	31889448	1
chr1	31905212	31905417	1
chr1	31906020	31906170	1
chr1	31928874	31929024	1
chr1	31938370	31938844	3
chr1	31939924	31940113	1
chr1	31944237	31944664	2
chr1	31954720	31954874	1
chr1	31955970	31956362	2
chr1	31964137	31964329	1
chr1	31982804	31982954	1
chr1	32013564	32013833	1
chr1	32072797	32073131	1
chr1	32073254	32073435	1
chr1	32107965	32108226	2
chr1	32133410	32133837	2
chr1	32142857	32143063	1
chr1	32179457	32179747	1
chr1	32205569	32205720	1
chr1	32215738	32215987	1
chr1	32222565	32222715	1
chr1	32236023	32236413	2
chr1	32248201	32248382	1
chr1	32272963	32273155	1
chr1	32291750	32292119	3
chr1	32299487	32299637	1
chr1	32308818	32308993	2
chr1	32335130	32335442	1
chr1	32345591	32345831	1
chr1	32350911	32351108	1
chr1	32351135	32351350	2
chr1	32391043	32391334	2
chr1	32394448	32394847	2
chr1	32414034	32414184	1
chr1	32500900	32501051	1
chr1	32520543	32520693	1
chr1	32650804	32651123	2
chr1	32675946	32676096	1
chr1	32695221	32695371	1
chr1	32703122	32703334	1
chr1	32712333	32712628	2
chr1	32716801	32716951	1
chr1	32725131	32725547	2
chr1	32755832	32756030	1
chr1	32757389	32757682	2
chr1	32758503	32758685	1
chr1	32773016	32773383	1
chr1	32774109	32774346	1
chr1	32774432	32774586	1
chr1	32817211	32817634	2
chr1	32861787	32861937	1
chr1	32907605	32907812	1
chr1	32939834	32940073	2
chr1	32964758	32965071	1
chr1	32989269	32989547	2
chr1	33009602	33009894	2
chr1	33036836	33037227	2
chr1	33049867	33050017	1
chr1	33055253	33055540	2
chr1	33086454	33086604	1
chr1	33097297	33097526	1
chr1	33127124	33127337	1
chr1	33181994	33182214	2
chr1	33218782	33218932	1
chr1	33234834	33235027	1
chr1	33350236	33350386	1
chr1	33350410	33350600	1
chr1	33361626	33361942	2
chr1	33396611	33396976	2
chr1	33430859	33431089	1
chr1	33433909	33434059	1
chr1	33472565	33472781	2
chr1	33902518	33902866	1
chr1	34013961	34014171	1
chr1	34379001	34379304	2
chr1	34588202	34588485	1
chr1	34598052	34598202	1
chr1	34662952	34663384	2
chr1	34843500	34843957	2
chr1	34845570	34845720	1
chr1	34852722	34852983	2
chr1	34859680	34859999	2
chr1	34866462	34866612	1
chr1	34985148	34985331	1
chr1	35031567	35032056	2
chr1	35079425	35079626	2
chr1	35136734	35137240	2
chr1	35174777	35174934	1
chr1	35191814	35192074	1
chr1	35192976	35193402	1
chr1	35268539	35268710	1
chr1	35270632	35270782	1
chr1	35279008	35279176	2
chr1	35279300	35279554	1
chr1	35298552	35298702	1
chr1	35345616	35345766	1
chr1	35391243	35391393	1
chr1	35499814	35500190	2
chr1	35545021	35545280	1
chr1	35557632	35557992	2
chr1	35640812	35640992	1
chr1	35641513	35641767	2
chr1	35652973	35653171	1
chr1	35718975	35719266	1
chr1	35769255	35769537	2
chr1	35769660	35770278	2
chr1	35869614	35869922	1
chr1	35881881	35882126	1
chr1	35887188	35887347	1
chr1	35891866	35892016	1
chr1	35892957	35893138	1
chr1	35894293	35894443	1
chr1	35911957	35912119	1
chr1	35930410	35930899	2
chr1	35931135	35931313	1
chr1	35958273	35958423	1
chr1	35977579	35977729	1
chr1	36088765	36089094	1
chr1	36149472	36149846	3
chr1	36155840	36156220	1
chr1	36161120	36161294	1
chr1	36188209	36188447	1
chr1	36223865	36225017	3
chr1	36248342	36248665	2
chr1	36273178	36273382	1
chr1	36275648	36275844	1
chr1	36307105	36307255	1
chr1	36321124	36321513	2
chr1	36321607	36321787	1
chr1	36373863	36374081	2
chr1	36374556	36374768	1
chr1	36386130	36386294	1
chr1	36386425	36386870	2
chr1	36397832	36398068	2
chr1	36401094	36401244	1
chr1	36401448	36401643	1
chr1	36412121	36412271	1
chr1	36420917	36421125	1
chr1	36464177	36464676	2
chr1	36492573	36492889	2
chr1	36506501	36506651	1
chr1	36517510	36517660	1
chr1	36554015	36554165	1
chr1	36703763	36704086	1
chr1	37002364	37002514	1
chr1	37454978	37455228	2
chr1	37474896	37475046	1
chr1	37479674	37479906	2
chr1	37514851	37515065	1
chr1	37515123	37515273	1
chr1	37554184	37554735	2
chr1	37563007	37563289	2
chr1	37596093	37596269	1
chr1	37689819	37690039	1
chr1	37690550	37690924	2
chr1	37741901	37742051	1
chr1	37795455	37795645	1
chr1	37811206	37811378	1
chr1	37859492	37859778	1
chr1	37859962	37860112	1
chr1	37901619	37901786	1
chr1	37922833	37923154	2
chr1	37931795	37932006	2
chr1	37946889	37947184	3
chr1	37975903	37976053	1
chr1	37989893	37990364	3
chr1	37995967	37996138	1
chr1	37999455	37999928	2
chr1	38009319	38009589	1
chr1	38012398	38012917	2
chr1	38037373	38037797	2
chr1	38076131	38076346	1
chr1	38088380	38088530	1
chr1	38261609	38261780	1
chr1	38265721	38265957	2
chr1	38291912	38292092	1
chr1	38292141	38292366	1
chr1	38308880	38309234	2
chr1	38418537	38418962	2
chr1	38533957	38534281	1
chr1	38569946	38570301	1
chr1	38724653	38724885	1
chr1	38744546	38744871	2
chr1	38745567	38745812	2
chr1	38753350	38753500	1
chr1	38777721	38777871	1
chr1	38815851	38816420	2
chr1	38831863	38832146	1
chr1	38859275	38859425	1
chr1	38859754	38860393	2
chr1	38873196	38873346	1
chr1	38873392	38873861	1
chr1	38915347	38915850	2
chr1	38953428	38953661	1
chr1	38964197	38964401	1
chr1	38969223	38969401	1
chr1	38991050	38991374	2
chr1	39026168	39026592	1
chr1	39047560	39047710	1
chr1	39117369	39117649	2
chr1	39133178	39133328	1
chr1	39167793	39168226	2
chr1	39183789	39184025	2
chr1	39192053	39192361	2
chr1	39204642	39204821	2
chr1	39214095	39214334	2
chr1	39258623	39258875	1
chr1	39269803	39270108	1
chr1	39272092	39272295	1
chr1	39350765	39350915	1
chr1	39378396	39378555	1
chr1	39385452	39385890	2
chr1	39398664	39398944	2
chr1	39408737	39408900	1
chr1	39428108	39428291	1
chr1	39473414	39473564	1
chr1	39491337	39491487	1
chr1	39576644	39577032	2
chr1	39701792	39702114	1
chr1	39711433	39711795	2
chr1	39738683	39738840	1
chr1	39738919	39739074	1
chr1	39757596	39757822	2
chr1	39760909	39761070	1
chr1	39799165	39799315	1
chr1	39799855	39800005	1
chr1	39845551	39845899	2
chr1	39883324	39883639	1
chr1	39892679	39893059	2
chr1	39980549	39980775	1
chr1	40020882	40021040	1
chr1	40036608	40036885	2
chr1	40039584	40040423	2
chr1	40049403	40049553	1
chr1	40057458	40057812	2
chr1	40097108	40097431	2
chr1	40131018	40131299	1
chr1	40143926	40144076	1
chr1	40161121	40161475	2
chr1	40257775	40258398	3
chr1	40338799	40338949	1
chr1	40373532	40373682	1
chr1	40374366	40374906	2
chr1	40383253	40383423	1
chr1	40400399	40400549	1
chr1	40450586	40450847	2
chr1	40450936	40451101	1
chr1	40477759	40477915	1
chr1	40531398	40531867	2
chr1	40554919	40555099	1
chr1	40612438	40612615	1
chr1	40633939	40634346	2
chr1	40645165	40645407	1
chr1	40665573	40665774	1
chr1	40668896	40669139	1
chr1	40691349	40691982	4
chr1	40705209	40705467	1
chr1	40709139	40709532	2
chr1	40802325	40802520	1
chr1	40809094	40809247	1
chr1	40815694	40815850	1
chr1	40820804	40821263	2
chr1	40840908	40841311	2
chr1	40862624	40862774	1
chr1	40863851	40864356	2
chr1	40876424	40876574	1
chr1	40939401	40939878	2
chr1	40974973	40975348	2
chr1	40982095	40982280	1
chr1	41003657	41004110	2
chr1	41048657	41048920	2
chr1	41109584	41109944	1
chr1	41151049	41151309	2
chr1	41160606	41160824	2
chr1	41313640	41313967	1
chr1	41333373	41333523	1
chr1	41333564	41333714	1
chr1	41360293	41360523	1
chr1	41361012	41361327	3
chr1	41371768	41371921	1
chr1	41485797	41485947	1
chr1	41558543	41558693	1
chr1	41590810	41590970	1
chr1	41833708	41833912	1
chr1	41853962	41854112	1
chr1	41862980	41863218	2
chr1	41870084	41870365	1
chr1	41882080	41882379	2
chr1	41920155	41920305	1
chr1	42035629	42035779	1
chr1	42295618	42295768	1
chr1	42327989	42328302	2
chr1	42334390	42334646	1
chr1	42335229	42335570	3
chr1	42456224	42456628	2
chr1	42658023	42658495	2
chr1	42681937	42682087	1
chr1	42682232	42682433	1
chr1	42682911	42683149	1
chr1	42767030	42767379	1
chr1	42817325	42817514	1
chr1	42825160	42825714	2
chr1	42846622	42846785	1
chr1	42924958	42925217	2
chr1	42936313	42936799	2
chr1	42941852	42942084	1
chr1	42949579	42949853	2
chr1	42952616	42952803	2
chr1	42957901	42958056	1
chr1	42962992	42963405	2
chr1	42963628	42964014	2
chr1	42984724	42984874	1
chr1	43002881	43003071	1
chr1	43011071	43011379	2
chr1	43044864	43045225	2
chr1	43058798	43058948	1
chr1	43171734	43172055	2
chr1	43172219	43172544	1
chr1	43330271	43330675	2
chr1	43345295	43345489	1
chr1	43358606	43358756	1
chr1	43367380	43367553	1
chr1	43367952	43368154	1
chr1	43368363	43368570	1
chr1	43389658	43390022	2
chr1	43402233	43402488	1
chr1	43405242	43405787	2
chr1	43414746	43414896	1
chr1	43461093	43461243	1
chr1	43495252	43495505	2
chr1	43522726	43523181	2
chr1	43650110	43650304	1
chr1	43650404	43650820	2
chr1	43707308	43707470	1
chr1	43732188	43732472	2
chr1	43834663	43834841	1
chr1	43835132	43835404	2
chr1	43846528	43846725	1
chr1	43864267	43864476	1
chr1	43946460	43946952	2
chr1	43958447	43958713	2
chr1	43974800	43975006	1
chr1	43991339	43991526	2
chr1	44005742	44005957	2
chr1	44014768	44015036	2
chr1	44029970	44030292	2
chr1	44035918	44036360	2
chr1	44044193	44044588	2
chr1	44048295	44048466	1
chr1	44093666	44093932	2
chr1	44213294	44213532	2
chr1	44241251	44241411	1
chr1	44269373	44269523	1
chr1	44290573	44291160	2
chr1	44485571	44485977	2
chr1	44532089	44532385	2
chr1	44610167	44610435	1
chr1	44638066	44638249	1
chr1	44652900	44653091	1
chr1	44674326	44674654	1
chr1	44715075	44715255	1
chr1	44721526	44721971	2
chr1	44722173	44722339	1
chr1	44730487	44730934	2
chr1	44731305	44731553	1
chr1	44739502	44739947	2
chr1	44775277	44775763	2
chr1	44791500	44791792	1
chr1	44800149	44800418	1
chr1	44807268	44808069	2
chr1	44819440	44820251	2
chr1	44835972	44836134	1
chr1	44896437	44896684	2
chr1	44915432	44915617	1
chr1	44986498	44986890	2
chr1	45012030	45012315	1
chr1	45012527	45013053	2
chr1	45018646	45018818	1
chr1	45035623	45036053	2
chr1	45037629	45037795	1
chr1	45038990	45039331	2
chr1	45258198	45258348	1
chr1	45266262	45266586	2
chr1	45284967	45285188	1
chr1	45303369	45303804	3
chr1	45339923	45340077	1
chr1	45340147	45340597	2
chr1	45359778	45359928	1
chr1	45411111	45411431	1
chr1	45411467	45411693	1
chr1	45491115	45491265	1
chr1	45499970	45500418	3
chr1	45521337	45521721	1
chr1	45521780	45522211	3
chr1	45542702	45542942	1
chr1	45550513	45551171	2
chr1	45570126	45570379	1
chr1	45574099	45574307	1
chr1	45583955	45584230	2
chr1	45686384	45686921	1
chr1	45687012	45687355	3
chr1	45688077	45688239	1
chr1	45688292	45688478	1
chr1	45750340	45750869	2
chr1	45802786	45803050	2
chr1	45803477	45803629	1
chr1	45909807	45909981	1
chr1	45913414	45913739	2
chr1	45954409	45954640	1
chr1	46037032	46037286	2
chr1	46096648	46096838	1
chr1	46132366	46133236	3
chr1	46156479	46156949	2
chr1	46158488	46158886	2
chr1	46173581	46173750	1
chr1	46179541	46179706	1
chr1	46185404	46185631	1
chr1	46198499	46198697	1
chr1	46247152	46247305	1
chr1	46247408	46247903	2
chr1	46303453	46303706	1
chr1	46340478	46340972	2
chr1	46348215	46348454	2
chr1	46370031	46370195	1
chr1	46420251	46420583	2
chr1	46437814	46438013	1
chr1	46442400	46443182	2
chr1	46450077	46450368	1
chr1	46477455	46477605	1
chr1	46505806	46505956	1
chr1	46506572	46506829	2
chr1	46522398	46522921	2
chr1	46528067	46528255	2
chr1	46544832	46545215	2
chr1	46582979	46583276	2
chr1	46595344	46595494	1
chr1	46604032	46604377	1
chr1	46668361	46668515	1
chr1	46673774	46674010	2
chr1	46719090	46719453	2
chr1	46725385	46725552	1
chr1	46770218	46770368	1
chr1	47181132	47181631	2
chr1	47211976	47212126	1
chr1	47213448	47213627	1
chr1	47219974	47220124	1
chr1	47231673	47231940	1
chr1	47232263	47232620	2
chr1	47241794	47242104	2
chr1	47314106	47314525	2
chr1	47334142	47334321	1
chr1	47334396	47334786	1
chr1	47424604	47424754	1
chr1	47436612	47436812	1
chr1	47508241	47508391	1
chr1	47515290	47515489	1
chr1	47515576	47515730	1
chr1	47710648	47710798	1
chr1	47922010	47922358	2
chr1	48007040	48007348	1
chr1	48177230	48177646	2
chr1	48530851	48531045	1
chr1	48791119	48791269	1
chr1	50410184	50410334	1
chr1	50711687	50711915	1
chr1	50720526	50720759	1
chr1	50721124	50721346	1
chr1	50851200	50851388	1
chr1	50873712	50874046	2
chr1	50960039	50960565	3
chr1	50968374	50968974	2
chr1	50969766	50970131	1
chr1	50976540	50976717	1
chr1	50978305	50978507	1
chr1	51005632	51005850	1
chr1	51072427	51072585	1
chr1	51212241	51212397	1
chr1	51222238	51222418	1
chr1	51235970	51236430	2
chr1	51236911	51237061	1
chr1	51265821	51265984	1
chr1	51284463	51284868	2
chr1	51303909	51304216	1
chr1	51325944	51326099	1
chr1	51331292	51331635	2
chr1	51423489	51423775	1
chr1	51429872	51430339	2
chr1	51467604	51467754	1
chr1	51482480	51482630	1
chr1	51517971	51518491	3
chr1	51520511	51520684	1
chr1	51569830	51570096	2
chr1	51583629	51583782	1
chr1	51617477	51617635	1
chr1	51622513	51622794	2
chr1	51631776	51632024	1
chr1	51648280	51648661	2
chr1	51661168	51661329	1
chr1	51672092	51672242	1
chr1	51690321	51690490	1
chr1	51729213	51729543	2
chr1	51729607	51729774	1
chr1	51752708	51752903	1
chr1	51850596	51850804	1
chr1	51878340	51878508	1
chr1	51878682	51879059	2
chr1	51879124	51879288	1
chr1	52033441	52033893	2
chr1	52055005	52055437	1
chr1	52055485	52055738	1
chr1	52075724	52075874	1
chr1	52141919	52142069	1
chr1	52142594	52142761	1
chr1	52150244	52150468	1
chr1	52150554	52150808	2
chr1	52204254	52204485	1
chr1	52239397	52239547	1
chr1	52240732	52240882	1
chr1	52314701	52314859	1
chr1	52330279	52330449	1
chr1	52365212	52365660	1
chr1	52366021	52366565	2
chr1	52403932	52404114	1
chr1	52404396	52404623	2
chr1	52404826	52405016	1
chr1	52552213	52552459	2
chr1	52552701	52552928	2
chr1	52553551	52553701	1
chr1	52574581	52574731	1
chr1	52614089	52614392	2
chr1	52631782	52632041	2
chr1	52659411	52659665	1
chr1	52674897	52675117	2
chr1	52698316	52698591	1
chr1	52703301	52703451	1
chr1	52817428	52817578	1
chr1	52833645	52833930	1
chr1	52842582	52842793	1
chr1	52843271	52843554	1
chr1	52984077	52984314	1
chr1	53014813	53015072	2
chr1	53047051	53047201	1
chr1	53116030	53116235	1
chr1	53146325	53146516	1
chr1	53163525	53163683	1
chr1	53183364	53183659	2
chr1	53196517	53196858	1
chr1	53220383	53220927	2
chr1	53238425	53238874	2
chr1	53326156	53326455	1
chr1	53367476	53367741	1
chr1	53368103	53368376	2
chr1	53442420	53442570	1
chr1	53448301	53448495	1
chr1	53579754	53579949	2
chr1	53838349	53838716	3
chr1	53889369	53889519	1
chr1	53957326	53957549	1
chr1	54053136	54053759	2
chr1	54064931	54065160	1
chr1	54074031	54074281	2
chr1	54081766	54081959	1
chr1	54199810	54200257	2
chr1	54212856	54213157	2
chr1	54273041	54273242	2
chr1	54375641	54375884	1
chr1	54376740	54376915	1
chr1	54377199	54377603	2
chr1	54407462	54407612	1
chr1	54409361	54409700	2
chr1	54464662	54465015	2
chr1	54485468	54485618	1
chr1	54488141	54488643	2
chr1	54489496	54489745	1
chr1	54565216	54565464	2
chr1	54715697	54716049	2
chr1	54735904	54736054	1
chr1	54764446	54764812	2
chr1	54826603	54826753	1
chr1	55021563	55021813	1
chr1	55022378	55022528	1
chr1	55039273	55039663	2
chr1	55196725	55196909	1
chr1	55197123	55197371	1
chr1	55215381	55215588	1
chr1	55277424	55277666	2
chr1	55429300	55429513	2
chr1	55443525	55443791	3
chr1	55463980	55464306	1
chr1	55464769	55464919	1
chr1	55568605	55568792	1
chr1	56332247	56332397	1
chr1	56494453	56494618	1
chr1	56505972	56506122	1
chr1	56516514	56516709	1
chr1	56525585	56525740	1
chr1	56684377	56684527	1
chr1	56910615	56910854	1
chr1	57033131	57033303	1
chr1	57218659	57219046	2
chr1	57227421	57227614	2
chr1	57229139	57229407	2
chr1	57236708	57236858	1
chr1	58219602	58219752	1
chr1	58436996	58437148	1
chr1	58482647	58482797	1
chr1	58511397	58511674	1
chr1	58546668	58547051	2
chr1	58699659	58700312	2
chr1	58740669	58740821	1
chr1	58754903	58755182	2
chr1	58782031	58783136	2
chr1	58815197	58815556	2
chr1	58816147	58816638	2
chr1	58875523	58875710	1
chr1	58881590	58881857	2
chr1	58883940	58884267	2
chr1	58885353	58885599	2
chr1	58896681	58896875	2
chr1	58898982	58899624	2
chr1	58928537	58928793	1
chr1	58968452	58968733	2
chr1	58971750	58972027	2
chr1	58999883	59000076	1
chr1	59018965	59019115	1
chr1	59043749	59044194	2
chr1	59055930	59056301	2
chr1	59062800	59063070	2
chr1	59076641	59076840	1
chr1	59096548	59096873	2
chr1	59151152	59151302	1
chr1	59151503	59151653	1
chr1	59278803	59279242	2
chr1	59288138	59288391	2
chr1	59290266	59290467	1
chr1	59296966	59297129	1
chr1	59354905	59355061	1
chr1	59393278	59393590	2
chr1	59427096	59427336	1
chr1	59446371	59446533	1
chr1	59505746	59505934	1
chr1	59678906	59679153	1
chr1	59730927	59731113	1
chr1	59759506	59759703	1
chr1	59967399	59967624	2
chr1	60075090	60075352	2
chr1	60084736	60084886	1
chr1	60733035	60733185	1
chr1	60886933	60887318	2
chr1	60925058	60925215	1
chr1	60960853	60961081	1
chr1	60961417	60961567	1
chr1	61013185	61013665	2
chr1	61048848	61049249	2
chr1	61049961	61050111	1
chr1	61057788	61057995	2
chr1	61076808	61077408	2
chr1	61079933	61080188	2
chr1	61162608	61162807	2
chr1	61170316	61170902	1
chr1	61226790	61226940	1
chr1	61234306	61234554	1
chr1	61238485	61238656	1
chr1	61247542	61247731	1
chr1	61253310	61253692	2
chr1	61268850	61269000	1
chr1	61271515	61271671	1
chr1	61310185	61310437	1
chr1	61446778	61446984	2
chr1	61453465	61453618	1
chr1	61461658	61461808	1
chr1	61491408	61491565	1
chr1	61606710	61606861	1
chr1	61708873	61709282	2
chr1	61724942	61725547	2
chr1	61742323	61742473	1
chr1	61781202	61781408	1
chr1	62424474	62424626	1
chr1	62436303	62436658	1
chr1	62530832	62530984	1
chr1	62579418	62579568	1
chr1	62712974	62713124	1
chr1	62783894	62784251	2
chr1	63008978	63009128	1
chr1	63122178	63122328	1
chr1	63285908	63286109	1
chr1	63367326	63367476	1
chr1	63367580	63367966	2
chr1	63441878	63442028	1
chr1	63523171	63523651	3
chr1	63831074	63831224	1
chr1	63912738	63912928	1
chr1	64044184	64044334	1
chr1	64203582	64203732	1
chr1	64269516	64269699	1
chr1	64453784	64454035	2
chr1	64491775	64491925	1
chr1	64533100	64533299	1
chr1	64787393	64787562	1
chr1	64824158	64824343	1
chr1	64864011	64864514	2
chr1	64898128	64898425	2
chr1	64898521	64898701	1
chr1	65021868	65022025	1
chr1	65066778	65066988	1
chr1	65075404	65075574	1
chr1	65083359	65083591	2
chr1	65149313	65149463	1
chr1	65165701	65165920	1
chr1	65231162	65231312	1
chr1	65232519	65232727	1
chr1	65254174	65254324	1
chr1	65254381	65254531	1
chr1	65255051	65255413	2
chr1	65277693	65277950	2
chr1	65279167	65279433	1
chr1	65292966	65293407	2
chr1	65300398	65300548	1
chr1	65309350	65309500	1
chr1	65309813	65310057	2
chr1	65317911	65318283	2
chr1	65318321	65318553	1
chr1	65323688	65323904	1
chr1	65412521	65412794	2
chr1	65420000	65420400	2
chr1	65440574	65440724	1
chr1	65467554	65467833	2
chr1	65480976	65481314	2
chr1	65527893	65528062	1
chr1	65539668	65539818	1
chr1	65573122	65573343	1
chr1	65687787	65688247	2
chr1	65904609	65905072	2
chr1	65999451	65999601	1
chr1	66237189	66237339	1
chr1	66533730	66534048	2
chr1	66576909	66577059	1
chr1	66752293	66752443	1
chr1	66758276	66758640	2
chr1	66880875	66881097	1
chr1	66916394	66916654	1
chr1	66924827	66925071	2
chr1	66925300	66925623	1
chr1	66929951	66930175	2
chr1	66930739	66930921	2
chr1	66936440	66936627	1
chr1	66954867	66955176	2
chr1	66989518	66989783	1
chr1	67053087	67053299	1
chr1	67067751	67067901	1
chr1	67149195	67149465	1
chr1	67163085	67163249	1
chr1	67192242	67192446	1
chr1	67356057	67356420	2
chr1	67409303	67409480	1
chr1	67429602	67429847	2
chr1	67430371	67430574	2
chr1	67430649	67430818	1
chr1	67430884	67431241	1
chr1	67479186	67479785	2
chr1	67539398	67539717	2
chr1	67561749	67561925	1
chr1	67570487	67570801	1
chr1	67589819	67590015	1
chr1	67610515	67610665	1
chr1	67646405	67646561	1
chr1	67646783	67646965	2
chr1	67660161	67660431	1
chr1	67674857	67675007	1
chr1	67675156	67675342	1
chr1	67685064	67685218	1
chr1	67686580	67686980	2
chr1	67688635	67689015	2
chr1	67695028	67695184	1
chr1	67700688	67701129	2
chr1	67711490	67711702	1
chr1	67711815	67712152	2
chr1	67733669	67734372	2
chr1	67789672	67789822	1
chr1	67850729	67850998	1
chr1	67898376	67898682	2
chr1	67916555	67916851	2
chr1	67973841	67973995	1
chr1	68291988	68292257	2
chr1	68295843	68295993	1
chr1	68497065	68497448	1
chr1	68609153	68609303	1
chr1	68620662	68620858	1
chr1	69374269	69374419	1
chr1	69497961	69498176	1
chr1	69499261	69499411	1
chr1	69540031	69540434	2
chr1	69900143	69900293	1
chr1	69919717	69919867	1
chr1	69963020	69963170	1
chr1	69983595	69983751	1
chr1	70041764	70041914	1
chr1	70156592	70156847	1
chr1	70180269	70180478	1
chr1	70205468	70206032	1
chr1	70221200	70221620	2
chr1	70239187	70239373	1
chr1	70334623	70334773	1
chr1	70354550	70355029	3
chr1	70360419	70360675	1
chr1	70410746	70411097	1
chr1	70411179	70411561	2
chr1	70459907	70460183	2
chr1	70501240	70501420	1
chr1	70504389	70504655	1
chr1	70561805	70562111	1
chr1	70675040	70675427	2
chr1	70675763	70676175	2
chr1	70685320	70685665	2
chr1	70728237	70728417	1
chr1	71047125	71047275	1
chr1	71047743	71047927	1
chr1	71054508	71054689	1
chr1	71054791	71054941	1
chr1	71081173	71081419	2
chr1	71081842	71081992	1
chr1	71129766	71129933	1
chr1	73549887	73550037	1
chr1	73585394	73585544	1
chr1	74014755	74014922	1
chr1	74197903	74198480	2
chr1	74286326	74286476	1
chr1	74730240	74730419	1
chr1	74731628	74731778	1
chr1	74733033	74733411	3
chr1	75124630	75124789	1
chr1	75354382	75354739	2
chr1	75423598	75423894	2
chr1	75450052	75450268	1
chr1	75472440	75472686	2
chr1	75502826	75503022	1
chr1	75614511	75614661	1
chr1	75640221	75640490	2
chr1	75651804	75651954	1
chr1	75672712	75673209	2
chr1	75707288	75707617	1
chr1	75724086	75724325	1
chr1	75724608	75724989	2
chr1	75784737	75784949	1
chr1	75785986	75786398	2
chr1	75795370	75795649	1
chr1	75795815	75795990	1
chr1	75796641	75797214	2
chr1	75848525	75848724	1
chr1	75855094	75855244	1
chr1	75862010	75862160	1
chr1	76067263	76067413	1
chr1	76154558	76154708	1
chr1	77219285	77219579	2
chr1	77239189	77239339	1
chr1	77321294	77321444	1
chr1	77605321	77605594	1
chr1	77636457	77636607	1
chr1	77673425	77673575	1
chr1	77682368	77682538	1
chr1	77729390	77729679	2
chr1	77742278	77742446	1
chr1	77759440	77759609	1
chr1	77759661	77759837	1
chr1	77759878	77760028	1
chr1	77779395	77779648	1
chr1	77964800	77964950	1
chr1	77979099	77979633	2
chr1	78004059	78004320	2
chr1	78004762	78004912	1
chr1	78018726	78018876	1
chr1	78033333	78033503	1
chr1	78082434	78082584	1
chr1	78091273	78091627	2
chr1	78211542	78211692	1
chr1	78409644	78409794	1
chr1	78409880	78410030	1
chr1	78483968	78484208	1
chr1	78853472	78853622	1
chr1	79220692	79220842	1
chr1	79796580	79796730	1
chr1	80587179	80587329	1
chr1	80731338	80731488	1
chr1	80911542	80911692	1
chr1	81015870	81016088	1
chr1	81220742	81220892	1
chr1	83918885	83919240	2
chr1	83932423	83932632	2
chr1	83998893	83999332	2
chr1	84077450	84077665	2
chr1	84103322	84103709	2
chr1	84247653	84247889	2
chr1	84278916	84279249	2
chr1	84298966	84299141	1
chr1	84325773	84325923	1
chr1	84366127	84366282	1
chr1	84481362	84481569	1
chr1	84506181	84506853	2
chr1	84573966	84574491	2
chr1	84639852	84640113	2
chr1	84690606	84690783	2
chr1	84698800	84698973	1
chr1	84722039	84722189	1
chr1	84724459	84724626	1
chr1	84782688	84782907	1
chr1	84974212	84974429	1
chr1	85109518	85109668	1
chr1	85172767	85173008	2
chr1	85200925	85201203	2
chr1	85225086	85225463	2
chr1	85237769	85237970	1
chr1	85259573	85259815	1
chr1	85276582	85277022	2
chr1	85629147	85629405	2
chr1	85708283	85708665	2
chr1	86409513	86409720	1
chr1	86435431	86435691	1
chr1	86448792	86448991	1
chr1	86461076	86461226	1
chr1	86461545	86461916	2
chr1	86468643	86468793	1
chr1	86523670	86523820	1
chr1	86704385	86704720	3
chr1	86755926	86756084	1
chr1	86764311	86764494	1
chr1	86765057	86765367	2
chr1	86775452	86775737	2
chr1	86779467	86779762	1
chr1	86792326	86792561	1
chr1	86793113	86793276	1
chr1	86913987	86914257	1
chr1	86914305	86914532	1
chr1	86991827	86992071	1
chr1	86993839	86994030	2
chr1	87130478	87130792	1
chr1	87151953	87152214	1
chr1	87180102	87180526	2
chr1	87328894	87329050	1
chr1	87417753	87417903	1
chr1	87435434	87435831	2
chr1	87578542	87578708	1
chr1	87786935	87787135	1
chr1	88054491	88054647	2
chr1	88054918	88055078	1
chr1	88422843	88422993	1
chr1	88683678	88684377	2
chr1	88684589	88684746	1
chr1	88684930	88685080	1
chr1	88878077	88878227	1
chr1	88891434	88891808	2
chr1	88984264	88984438	1
chr1	88992381	88992785	3
chr1	88992924	88993201	1
chr1	89017907	89018057	1
chr1	89121750	89122014	2
chr1	89524708	89525043	2
chr1	89540552	89540718	1
chr1	89545654	89545957	2
chr1	89551038	89551253	2
chr1	89566991	89567153	1
chr1	89574084	89574263	1
chr1	89656133	89656367	1
chr1	89701805	89702223	2
chr1	89720041	89720236	1
chr1	89757559	89757737	1
chr1	89763076	89763559	2
chr1	89786659	89786993	2
chr1	89821788	89821938	1
chr1	89822263	89822484	1
chr1	89878966	89879263	2
chr1	89888555	89888730	1
chr1	89890201	89890351	1
chr1	89896174	89896629	2
chr1	89902253	89902551	2
chr1	89906716	89906866	1
chr1	89953268	89953458	2
chr1	89973566	89973770	1
chr1	89994807	89995146	2
chr1	89995231	89995381	1
chr1	89995521	89995734	1
chr1	90721532	90721691	1
chr1	90729568	90729718	1
chr1	90730341	90730491	1
chr1	90811579	90811896	2
chr1	90841502	90841713	1
chr1	90850629	90850906	1
chr1	90971479	90971668	1
chr1	91022131	91022431	2
chr1	91308601	91308948	2
chr1	91337902	91338052	1
chr1	91381914	91382087	1
chr1	91404685	91404835	1
chr1	91501225	91501446	1
chr1	91556155	91556487	2
chr1	91591272	91591524	1
chr1	91617560	91617749	2
chr1	91706185	91706447	1
chr1	91715191	91715414	1
chr1	91716537	91716714	1
chr1	91724714	91724864	1
chr1	91732360	91732839	2
chr1	91803929	91804144	2
chr1	91804661	91805022	2
chr1	91886130	91886298	1
chr1	91914220	91914370	1
chr1	92080209	92080501	2
chr1	92080532	92080792	1
chr1	92298750	92299067	2
chr1	92317894	92318227	2
chr1	92446460	92446970	2
chr1	92516644	92516828	1
chr1	92544745	92545119	2
chr1	92580687	92580849	1
chr1	92663903	92664070	1
chr1	92785343	92785562	1
chr1	92804803	92805106	2
chr1	92831870	92832476	2
chr1	92852204	92852520	2
chr1	92924576	92924806	1
chr1	92951285	92951474	1
chr1	92957186	92957347	1
chr1	92973263	92973413	1
chr1	93025657	93025807	1
chr1	93025810	93025960	1
chr1	93062316	93062466	1
chr1	93078948	93079513	2
chr1	93097649	93097802	1
chr1	93180228	93180692	2
chr1	93180780	93181068	2
chr1	93199669	93199994	1
chr1	93217473	93217623	1
chr1	93253207	93253375	2
chr1	93345590	93345955	2
chr1	93426654	93426804	1
chr1	93442363	93442569	2
chr1	93446935	93447375	1
chr1	93448272	93448525	2
chr1	93504560	93504769	2
chr1	93567332	93567853	2
chr1	93597723	93597873	1
chr1	93655178	93655345	1
chr1	93664344	93664998	2
chr1	93672114	93672422	2
chr1	93680789	93680939	1
chr1	93847496	93847703	1
chr1	93878550	93878706	1
chr1	93879147	93879433	2
chr1	93896444	93896614	1
chr1	93908779	93908948	2
chr1	93909309	93909806	2
chr1	93949812	93949962	1
chr1	93976392	93976686	1
chr1	94024197	94024386	1
chr1	94045589	94045755	1
chr1	94247764	94247914	1
chr1	94357701	94357851	1
chr1	94417890	94418135	2
chr1	94502852	94503002	1
chr1	94514154	94514304	1
chr1	94599429	94599579	1
chr1	94621511	94621728	1
chr1	94634991	94635359	2
chr1	94643398	94643548	1
chr1	94648272	94648509	2
chr1	94808166	94808442	2
chr1	94854522	94854672	1
chr1	95012854	95013004	1
chr1	95061748	95061898	1
chr1	95072581	95072851	2
chr1	95072889	95073292	2
chr1	95085486	95085755	2
chr1	95109088	95109243	1
chr1	95111103	95111255	1
chr1	95122468	95122702	1
chr1	95169679	95169945	2
chr1	95179635	95179927	2
chr1	95204113	95204366	1
chr1	95448802	95449097	1
chr1	95622675	95622825	1
chr1	96028370	96028520	1
chr1	96347949	96348099	1
chr1	96835846	96836008	1
chr1	96837937	96838148	1
chr1	97752603	97752753	1
chr1	97845146	97845296	1
chr1	97845891	97846041	1
chr1	97855185	97855335	1
chr1	97920807	97920978	1
chr1	97921037	97921252	1
chr1	97964341	97964491	1
chr1	98819168	98819318	1
chr1	99580534	99580684	1
chr1	99599692	99600057	2
chr1	99646176	99646476	1
chr1	99734703	99734853	1
chr1	99745741	99745982	1
chr1	99766393	99766597	2
chr1	99781941	99782107	1
chr1	99849789	99849955	1
chr1	99850525	99850692	1
chr1	99943413	99943862	2
chr1	99969769	99970070	3
chr1	99998347	99998534	1
chr1	100037783	100038364	2
chr1	100132606	100133228	2
chr1	100249668	100250124	2
chr1	100265781	100266245	2
chr1	100347427	100347589	1
chr1	100351187	100351598	2
chr1	100352118	100352338	1
chr1	100362909	100363161	2
chr1	100363920	100364074	1
chr1	100396106	100396381	1
chr1	100423894	100424044	1
chr1	100440127	100440486	2
chr1	100775499	100775649	1
chr1	100785833	100786075	2
chr1	100810430	100810616	1
chr1	100894684	100894894	1
chr1	100895989	100896139	1
chr1	100949627	100949835	1
chr1	101025731	101026093	2
chr1	101060059	101060335	1
chr1	101071464	101071828	2
chr1	101110527	101110677	1
chr1	101112106	101112325	1
chr1	101119384	101119612	1
chr1	101128306	101128758	2
chr1	101238860	101239089	1
chr1	101257912	101258225	2
chr1	101283467	101283798	2
chr1	101291793	101291943	1
chr1	101410767	101410922	1
chr1	101416805	101416955	1
chr1	101661624	101661800	1
chr1	103525896	103526228	2
chr1	103526278	103526449	1
chr1	104788115	104788333	1
chr1	104903676	104903872	1
chr1	105078782	105078966	1
chr1	107056996	107057206	1
chr1	107057394	107057544	1
chr1	107637540	107637690	1
chr1	107732608	107732758	1
chr1	107834962	107835112	1
chr1	108016405	108016819	2
chr1	108079599	108080002	2
chr1	108096936	108097086	1
chr1	108327740	108327975	2
chr1	108355072	108355222	1
chr1	108357704	108357878	1
chr1	108533782	108534191	2
chr1	108554806	108555013	1
chr1	108559735	108560050	2
chr1	108609809	108609959	1
chr1	108617019	108617332	2
chr1	108661074	108661224	1
chr1	108691857	108692537	2
chr1	108692594	108692758	1
chr1	108703490	108703716	2
chr1	108746382	108746855	2
chr1	108816517	108816667	1
chr1	108830518	108830955	2
chr1	108963366	108963604	1
chr1	109041937	109042214	1
chr1	109075842	109076223	3
chr1	109089306	109089470	1
chr1	109090277	109090867	2
chr1	109099873	109100707	2
chr1	109101182	109101349	1
chr1	109112799	109113011	1
chr1	109126778	109126928	1
chr1	109134469	109134797	2
chr1	109149414	109149586	1
chr1	109181084	109181354	2
chr1	109198002	109198350	2
chr1	109213874	109214152	1
chr1	109214861	109215052	2
chr1	109249429	109249579	1
chr1	109263670	109263911	1
chr1	109274911	109275141	1
chr1	109283078	109283394	1
chr1	109307396	109307845	2
chr1	109373204	109373433	1
chr1	109425941	109426095	1
chr1	109426168	109426851	2
chr1	109484193	109484343	1
chr1	109493872	109494247	2
chr1	109548055	109548282	1
chr1	109548356	109548660	2
chr1	109557708	109557858	1
chr1	109579660	109579810	1
chr1	109619636	109619786	1
chr1	109640622	109640787	1
chr1	109667865	109668043	1
chr1	109718548	109718779	1
chr1	109725590	109725798	2
chr1	109776938	109777088	1
chr1	109784652	109784802	1
chr1	109822246	109822435	1
chr1	109822477	109822700	2
[truncated: 32,895 more rows]

## Sheet: b, ORC shared peaks
chr	start	end	occupancy_score
chr1	629801	630077	2
chr1	633892	634166	2
chr1	778541	779033	2
chr1	842810	843088	2
chr1	920992	921328	2
chr1	959095	959383	2
chr1	1021154	1021387	2
chr1	1033036	1033284	2
chr1	1064164	1064512	2
chr1	1109811	1110040	2
chr1	1116066	1116448	2
chr1	1157470	1157727	2
chr1	1375132	1375585	2
chr1	1433156	1433522	2
chr1	1471439	1471831	3
chr1	1511800	1512205	2
chr1	1574719	1575017	2
chr1	1614224	1614506	2
chr1	1647957	1648212	2
chr1	1692704	1693303	2
chr1	1724218	1724575	2
chr1	1758743	1759179	2
chr1	1883495	1883767	2
chr1	1897218	1897453	2
chr1	1919197	1919864	3
chr1	2180308	2180732	2
chr1	2189408	2189879	2
chr1	3624624	3625021	2
chr1	3774869	3775171	2
chr1	3793571	3793959	2
chr1	3796428	3796745	3
chr1	3807846	3808040	2
chr1	4778137	4778504	2
chr1	5304705	5304986	2
chr1	5885749	5886188	2
chr1	5917665	5918082	2
chr1	5949461	5949785	2
chr1	6199486	6200015	3
chr1	6359664	6360029	2
chr1	6429709	6430109	2
chr1	6517599	6517899	2
chr1	6601010	6601356	2
chr1	6701792	6702137	2
chr1	6784431	6784754	2
chr1	6785055	6785447	2
chr1	7586240	7586510	2
chr1	7783794	7784234	3
chr1	7940828	7941053	2
chr1	7953873	7954523	3
chr1	7961184	7961721	3
chr1	8004679	8005246	2
chr1	8026259	8026485	2
chr1	8122588	8122961	2
chr1	8197693	8198182	2
chr1	8518253	8518440	2
chr1	8525898	8526327	2
chr1	8542091	8542494	2
chr1	8626432	8626801	2
chr1	8703286	8703704	2
chr1	8789356	8789850	2
chr1	8817519	8817731	2
chr1	8858109	8858371	2
chr1	8878475	8878823	2
chr1	8880213	8880500	2
chr1	9163773	9164186	2
chr1	9275612	9275887	2
chr1	9428717	9429246	2
chr1	9539176	9539456	2
chr1	9615738	9615956	2
chr1	9717653	9718023	2
chr1	9719138	9719391	2
chr1	9929455	9929719	2
chr1	9943421	9943620	2
chr1	10474756	10475054	2
chr1	10510975	10511177	2
chr1	10556445	10556682	2
chr1	11012292	11012703	3
chr1	11262586	11262986	3
chr1	11448410	11448673	2
chr1	11478804	11479154	2
chr1	11550729	11550918	2
chr1	11615186	11615506	2
chr1	11671457	11671755	2
chr1	11697201	11697454	2
chr1	11740864	11741184	2
chr1	11797788	11798098	2
chr1	11798448	11798719	2
chr1	11805773	11806318	3
chr1	11842118	11842639	2
chr1	11882832	11883209	2
chr1	11908418	11909143	2
chr1	11955270	11955515	2
chr1	11983493	11983792	2
chr1	12005550	12005897	2
chr1	12038638	12039027	2
chr1	12052071	12052388	2
chr1	12075590	12076029	2
chr1	12161757	12162255	3
chr1	12218464	12218971	2
chr1	12408672	12408862	2
chr1	12433479	12433883	2
chr1	12441377	12441703	2
chr1	12448763	12449154	2
chr1	12478136	12478631	2
chr1	12529345	12529781	2
chr1	12549726	12550188	2
chr1	12604451	12604736	2
chr1	12657706	12657902	2
chr1	13808686	13808967	2
chr1	14422144	14422460	2
chr1	14435593	14435917	2
chr1	14436992	14437402	2
chr1	14443151	14443715	2
chr1	14479774	14480298	2
chr1	14783268	14783514	2
chr1	14784055	14784381	2
chr1	14817206	14817552	2
chr1	14840385	14840768	2
chr1	14929505	14929742	2
chr1	15260503	15261024	2
chr1	15345911	15346213	2
chr1	15358820	15359073	2
chr1	15417508	15417844	2
chr1	15424175	15424404	2
chr1	15444523	15444774	2
chr1	15456539	15456851	2
chr1	15526473	15526992	2
chr1	15543604	15543991	2
chr1	15761782	15762038	2
chr1	15800467	15800765	2
chr1	15834421	15834641	2
chr1	15849310	15849675	2
chr1	15886171	15886578	2
chr1	15952719	15953105	2
chr1	16013270	16013472	2
chr1	16054198	16054417	2
chr1	16143801	16144141	2
chr1	16146149	16146619	2
chr1	16151392	16151800	2
chr1	16237150	16237382	2
chr1	16248837	16249117	2
chr1	16266469	16266839	2
chr1	16352458	16352851	2
chr1	16366983	16367257	2
chr1	16440492	16440952	2
chr1	16513673	16514213	2
chr1	16519230	16519735	2
chr1	16540500	16540680	2
chr1	16613355	16613955	2
chr1	16621004	16621426	2
chr1	16644538	16645058	2
chr1	16727428	16727711	2
chr1	16890769	16890972	2
chr1	16896050	16896345	2
chr1	16904992	16905496	2
chr1	17192726	17192910	2
chr1	17348421	17348619	2
chr1	17406167	17406533	2
chr1	17502432	17502667	2
chr1	18412963	18413182	2
chr1	18530898	18531316	2
chr1	18534454	18534666	2
chr1	18807402	18807666	2
chr1	18909006	18909309	2
chr1	19081596	19081836	2
chr1	19113411	19113672	2
chr1	19209582	19209996	2
chr1	19210222	19210608	3
chr1	19300248	19300486	2
chr1	19312652	19312937	2
chr1	19325546	19325953	2
chr1	19407790	19408067	2
chr1	19469471	19469848	2
chr1	19479327	19479715	2
chr1	19596709	19597164	2
chr1	19715582	19715794	2
chr1	19752201	19752623	2
chr1	19861103	19861392	2
chr1	19869996	19870375	2
chr1	19882217	19882470	2
chr1	20008525	20008861	2
chr1	20185295	20185650	2
chr1	20199016	20199447	2
chr1	21091125	21091488	2
chr1	21266168	21266451	2
chr1	21269740	21269995	2
chr1	21320012	21320387	2
chr1	21454016	21454247	2
chr1	21607843	21608247	2
chr1	21613103	21613358	2
chr1	21632118	21632568	2
chr1	21638503	21639008	2
chr1	21647951	21648327	2
chr1	21659230	21659515	2
chr1	21675961	21676471	2
chr1	21687260	21687475	2
chr1	21687843	21688119	2
chr1	21749821	21750351	2
chr1	21783527	21783808	2
chr1	21791683	21791987	2
chr1	21904883	21905420	2
chr1	21906880	21907050	2
chr1	21916838	21917239	2
chr1	21974733	21974983	2
chr1	22019120	22019353	2
chr1	22025793	22026209	2
chr1	22039847	22040119	2
chr1	22052485	22052781	2
chr1	22121536	22121843	2
chr1	22296773	22297067	2
chr1	22451680	22452163	2
chr1	22997459	22997869	2
chr1	23019197	23019675	2
chr1	23110605	23111044	2
chr1	23344262	23344789	2
chr1	23377229	23377558	2
chr1	23403915	23404205	2
chr1	23478956	23479327	2
chr1	23484710	23484942	2
chr1	23539764	23540224	2
chr1	23558284	23558750	2
chr1	23559505	23559770	2
chr1	23673186	23673390	2
chr1	23691579	23692146	3
chr1	23772238	23772430	2
chr1	23777819	23778297	2
chr1	23790832	23791168	2
chr1	23825264	23825493	2
chr1	23920248	23920468	2
chr1	23958973	23959274	2
chr1	23980318	23980582	2
chr1	24018903	24019108	2
chr1	24322290	24322536	2
chr1	24438467	24438785	2
chr1	24642701	24643055	2
chr1	24744859	24745454	3
chr1	24847961	24848395	2
chr1	25233111	25233418	2
chr1	25239666	25240320	2
chr1	25247239	25247861	2
chr1	25279708	25280056	2
chr1	25370062	25370288	2
chr1	25413090	25413551	2
chr1	25430184	25430600	2
chr1	25549571	25549937	2
chr1	25760862	25761201	2
chr1	25782787	25783130	2
chr1	25859278	25859750	3
chr1	25875485	25875753	2
chr1	25895489	25895816	2
chr1	25906275	25906557	2
chr1	25933469	25933819	2
chr1	25998057	25998504	3
chr1	26070345	26070833	2
chr1	26078591	26078911	2
chr1	26111475	26111831	2
chr1	26126410	26126744	2
chr1	26201102	26201467	2
chr1	26284773	26285069	2
chr1	26287072	26287327	2
chr1	26378307	26378809	2
chr1	26431919	26432529	2
chr1	26473041	26473377	2
chr1	26541854	26542062	2
chr1	26620222	26620484	2
chr1	26620626	26621084	2
chr1	26677526	26677853	2
chr1	26692274	26692660	2
chr1	26692954	26693336	2
chr1	26695491	26695724	2
chr1	26723379	26723759	2
chr1	26744036	26744401	2
chr1	26771709	26772016	2
chr1	26786954	26787161	2
chr1	26791682	26791901	2
chr1	26890063	26890507	2
chr1	27012864	27013377	2
chr1	27027112	27027422	2
chr1	27074190	27074577	2
chr1	27115683	27116000	2
chr1	27122724	27122923	2
chr1	27145991	27146222	2
chr1	27155007	27155337	2
chr1	27192705	27193067	2
chr1	27234335	27234735	2
chr1	27321926	27322439	2
chr1	27365515	27365817	2
chr1	27428311	27428640	2
chr1	27490113	27490788	3
chr1	27542423	27543047	2
chr1	27568464	27568657	2
chr1	27599253	27599459	2
chr1	27672144	27672445	2
chr1	27725558	27725972	3
chr1	27789599	27789813	2
chr1	27830614	27830992	2
chr1	27858105	27858414	2
chr1	27914556	27915103	2
chr1	27943375	27943667	2
chr1	27979647	27979981	2
chr1	28002664	28002923	2
chr1	28065978	28066184	2
chr1	28088354	28088874	2
chr1	28154877	28155119	2
chr1	28172660	28173101	2
chr1	28259183	28259688	2
chr1	28266962	28267307	2
chr1	28328799	28329166	3
chr1	28351635	28351866	2
chr1	28501034	28501280	2
chr1	28525074	28525440	2
chr1	28552703	28553111	2
chr1	28581781	28581992	3
chr1	28590026	28590471	2
chr1	28642853	28643334	2
chr1	28648106	28648789	2
chr1	28648867	28649218	2
chr1	28736339	28737041	2
chr1	28781400	28781695	2
chr1	28883806	28884233	2
chr1	28884882	28885267	2
chr1	28902733	28903050	2
chr1	28914202	28914507	2
chr1	28926917	28927178	2
chr1	29033042	29033297	2
chr1	29145875	29146097	2
chr1	29156847	29157263	2
chr1	29181886	29182291	2
chr1	29202838	29203121	2
chr1	29208541	29208816	2
chr1	29230879	29231207	2
chr1	29350151	29350461	2
chr1	30128914	30129331	2
chr1	30184627	30185023	2
chr1	30191006	30191702	2
chr1	30198897	30199183	2
chr1	30718036	30718770	2
chr1	30756656	30756928	2
chr1	30768857	30769402	2
chr1	30778369	30778757	2
chr1	30824029	30824554	2
chr1	30842730	30842985	2
chr1	30872127	30872512	2
chr1	30919154	30919469	2
chr1	30919504	30919826	2
chr1	31065508	31066020	2
chr1	31085039	31085431	2
chr1	31100617	31100914	2
chr1	31159870	31160174	2
chr1	31170792	31171171	2
chr1	31410231	31410536	2
chr1	31471571	31471882	2
chr1	31701078	31701353	2
chr1	31781132	31781694	2
chr1	31815918	31816319	2
chr1	31826988	31827484	2
chr1	31938370	31938844	3
chr1	31944237	31944664	2
chr1	31955970	31956362	2
chr1	32107965	32108226	2
chr1	32133410	32133837	2
chr1	32236023	32236413	2
chr1	32291750	32292119	3
chr1	32308818	32308993	2
chr1	32351135	32351350	2
chr1	32391043	32391334	2
chr1	32394448	32394847	2
chr1	32650804	32651123	2
chr1	32712333	32712628	2
chr1	32725131	32725547	2
chr1	32757389	32757682	2
chr1	32817211	32817634	2
chr1	32939834	32940073	2
chr1	32989269	32989547	2
chr1	33009602	33009894	2
chr1	33036836	33037227	2
chr1	33055253	33055540	2
chr1	33181994	33182214	2
chr1	33361626	33361942	2
chr1	33396611	33396976	2
chr1	33472565	33472781	2
chr1	34379001	34379304	2
chr1	34662952	34663384	2
chr1	34843500	34843957	2
chr1	34852722	34852983	2
chr1	34859680	34859999	2
chr1	35031567	35032056	2
chr1	35079425	35079626	2
chr1	35136734	35137240	2
chr1	35279008	35279176	2
chr1	35499814	35500190	2
chr1	35557632	35557992	2
chr1	35641513	35641767	2
chr1	35769255	35769537	2
chr1	35769660	35770278	2
chr1	35930410	35930899	2
chr1	36149472	36149846	3
chr1	36223865	36225017	3
chr1	36248342	36248665	2
chr1	36321124	36321513	2
chr1	36373863	36374081	2
chr1	36386425	36386870	2
chr1	36397832	36398068	2
chr1	36464177	36464676	2
chr1	36492573	36492889	2
chr1	37454978	37455228	2
chr1	37479674	37479906	2
chr1	37554184	37554735	2
chr1	37563007	37563289	2
chr1	37690550	37690924	2
chr1	37922833	37923154	2
chr1	37931795	37932006	2
chr1	37946889	37947184	3
chr1	37989893	37990364	3
chr1	37999455	37999928	2
chr1	38012398	38012917	2
chr1	38037373	38037797	2
chr1	38265721	38265957	2
chr1	38308880	38309234	2
chr1	38418537	38418962	2
chr1	38744546	38744871	2
chr1	38745567	38745812	2
chr1	38815851	38816420	2
chr1	38859754	38860393	2
chr1	38915347	38915850	2
chr1	38991050	38991374	2
chr1	39117369	39117649	2
chr1	39167793	39168226	2
chr1	39183789	39184025	2
chr1	39192053	39192361	2
chr1	39204642	39204821	2
chr1	39214095	39214334	2
chr1	39385452	39385890	2
chr1	39398664	39398944	2
chr1	39576644	39577032	2
chr1	39711433	39711795	2
chr1	39757596	39757822	2
chr1	39845551	39845899	2
chr1	39892679	39893059	2
chr1	40036608	40036885	2
chr1	40039584	40040423	2
chr1	40057458	40057812	2
chr1	40097108	40097431	2
chr1	40161121	40161475	2
chr1	40257775	40258398	3
chr1	40374366	40374906	2
chr1	40450586	40450847	2
chr1	40531398	40531867	2
chr1	40633939	40634346	2
chr1	40691349	40691982	4
chr1	40709139	40709532	2
chr1	40820804	40821263	2
chr1	40840908	40841311	2
chr1	40863851	40864356	2
chr1	40939401	40939878	2
chr1	40974973	40975348	2
chr1	41003657	41004110	2
chr1	41048657	41048920	2
chr1	41151049	41151309	2
chr1	41160606	41160824	2
chr1	41361012	41361327	3
chr1	41862980	41863218	2
chr1	41882080	41882379	2
chr1	42327989	42328302	2
chr1	42335229	42335570	3
chr1	42456224	42456628	2
chr1	42658023	42658495	2
chr1	42825160	42825714	2
chr1	42924958	42925217	2
chr1	42936313	42936799	2
chr1	42949579	42949853	2
chr1	42952616	42952803	2
chr1	42962992	42963405	2
chr1	42963628	42964014	2
chr1	43011071	43011379	2
chr1	43044864	43045225	2
chr1	43171734	43172055	2
chr1	43330271	43330675	2
chr1	43389658	43390022	2
chr1	43405242	43405787	2
chr1	43495252	43495505	2
chr1	43522726	43523181	2
chr1	43650404	43650820	2
chr1	43732188	43732472	2
chr1	43835132	43835404	2
chr1	43946460	43946952	2
chr1	43958447	43958713	2
chr1	43991339	43991526	2
chr1	44005742	44005957	2
chr1	44014768	44015036	2
chr1	44029970	44030292	2
chr1	44035918	44036360	2
chr1	44044193	44044588	2
chr1	44093666	44093932	2
chr1	44213294	44213532	2
chr1	44290573	44291160	2
chr1	44485571	44485977	2
chr1	44532089	44532385	2
chr1	44721526	44721971	2
chr1	44730487	44730934	2
chr1	44739502	44739947	2
chr1	44775277	44775763	2
chr1	44807268	44808069	2
chr1	44819440	44820251	2
chr1	44896437	44896684	2
chr1	44986498	44986890	2
chr1	45012527	45013053	2
chr1	45035623	45036053	2
chr1	45038990	45039331	2
chr1	45266262	45266586	2
chr1	45303369	45303804	3
chr1	45340147	45340597	2
chr1	45499970	45500418	3
chr1	45521780	45522211	3
chr1	45550513	45551171	2
chr1	45583955	45584230	2
chr1	45687012	45687355	3
chr1	45750340	45750869	2
chr1	45802786	45803050	2
chr1	45913414	45913739	2
chr1	46037032	46037286	2
chr1	46132366	46133236	3
chr1	46156479	46156949	2
chr1	46158488	46158886	2
chr1	46247408	46247903	2
chr1	46340478	46340972	2
chr1	46348215	46348454	2
chr1	46420251	46420583	2
chr1	46442400	46443182	2
chr1	46506572	46506829	2
chr1	46522398	46522921	2
chr1	46528067	46528255	2
chr1	46544832	46545215	2
chr1	46582979	46583276	2
chr1	46673774	46674010	2
chr1	46719090	46719453	2
chr1	47181132	47181631	2
chr1	47232263	47232620	2
chr1	47241794	47242104	2
chr1	47314106	47314525	2
chr1	47922010	47922358	2
chr1	48177230	48177646	2
chr1	50873712	50874046	2
chr1	50960039	50960565	3
chr1	50968374	50968974	2
chr1	51235970	51236430	2
chr1	51284463	51284868	2
chr1	51331292	51331635	2
chr1	51429872	51430339	2
chr1	51517971	51518491	3
chr1	51569830	51570096	2
chr1	51622513	51622794	2
chr1	51648280	51648661	2
chr1	51729213	51729543	2
chr1	51878682	51879059	2
chr1	52033441	52033893	2
chr1	52150554	52150808	2
chr1	52366021	52366565	2
chr1	52404396	52404623	2
chr1	52552213	52552459	2
chr1	52552701	52552928	2
chr1	52614089	52614392	2
chr1	52631782	52632041	2
chr1	52674897	52675117	2
chr1	53014813	53015072	2
chr1	53183364	53183659	2
chr1	53220383	53220927	2
chr1	53238425	53238874	2
chr1	53368103	53368376	2
chr1	53579754	53579949	2
chr1	53838349	53838716	3
chr1	54053136	54053759	2
chr1	54074031	54074281	2
chr1	54199810	54200257	2
chr1	54212856	54213157	2
chr1	54273041	54273242	2
chr1	54377199	54377603	2
chr1	54409361	54409700	2
chr1	54464662	54465015	2
chr1	54488141	54488643	2
chr1	54565216	54565464	2
chr1	54715697	54716049	2
chr1	54764446	54764812	2
chr1	55039273	55039663	2
chr1	55277424	55277666	2
chr1	55429300	55429513	2
chr1	55443525	55443791	3
chr1	57218659	57219046	2
chr1	57227421	57227614	2
chr1	57229139	57229407	2
chr1	58546668	58547051	2
chr1	58699659	58700312	2
chr1	58754903	58755182	2
chr1	58782031	58783136	2
chr1	58815197	58815556	2
chr1	58816147	58816638	2
chr1	58881590	58881857	2
chr1	58883940	58884267	2
chr1	58885353	58885599	2
chr1	58896681	58896875	2
chr1	58898982	58899624	2
chr1	58968452	58968733	2
chr1	58971750	58972027	2
chr1	59043749	59044194	2
chr1	59055930	59056301	2
chr1	59062800	59063070	2
chr1	59096548	59096873	2
chr1	59278803	59279242	2
chr1	59288138	59288391	2
chr1	59393278	59393590	2
chr1	59967399	59967624	2
chr1	60075090	60075352	2
chr1	60886933	60887318	2
chr1	61013185	61013665	2
chr1	61048848	61049249	2
chr1	61057788	61057995	2
chr1	61076808	61077408	2
chr1	61079933	61080188	2
chr1	61162608	61162807	2
chr1	61253310	61253692	2
chr1	61446778	61446984	2
chr1	61708873	61709282	2
chr1	61724942	61725547	2
chr1	62783894	62784251	2
chr1	63367580	63367966	2
chr1	63523171	63523651	3
chr1	64453784	64454035	2
chr1	64864011	64864514	2
chr1	64898128	64898425	2
chr1	65083359	65083591	2
chr1	65255051	65255413	2
chr1	65277693	65277950	2
chr1	65292966	65293407	2
chr1	65309813	65310057	2
chr1	65317911	65318283	2
chr1	65412521	65412794	2
chr1	65420000	65420400	2
chr1	65467554	65467833	2
chr1	65480976	65481314	2
chr1	65687787	65688247	2
chr1	65904609	65905072	2
chr1	66533730	66534048	2
chr1	66758276	66758640	2
chr1	66924827	66925071	2
chr1	66929951	66930175	2
chr1	66930739	66930921	2
chr1	66954867	66955176	2
chr1	67356057	67356420	2
chr1	67429602	67429847	2
chr1	67430371	67430574	2
chr1	67479186	67479785	2
chr1	67539398	67539717	2
chr1	67646783	67646965	2
chr1	67686580	67686980	2
chr1	67688635	67689015	2
chr1	67700688	67701129	2
chr1	67711815	67712152	2
chr1	67733669	67734372	2
chr1	67898376	67898682	2
chr1	67916555	67916851	2
chr1	68291988	68292257	2
chr1	69540031	69540434	2
chr1	70221200	70221620	2
chr1	70354550	70355029	3
chr1	70411179	70411561	2
chr1	70459907	70460183	2
chr1	70675040	70675427	2
chr1	70675763	70676175	2
chr1	70685320	70685665	2
chr1	71081173	71081419	2
chr1	74197903	74198480	2
chr1	74733033	74733411	3
chr1	75354382	75354739	2
chr1	75423598	75423894	2
chr1	75472440	75472686	2
chr1	75640221	75640490	2
chr1	75672712	75673209	2
chr1	75724608	75724989	2
chr1	75785986	75786398	2
chr1	75796641	75797214	2
chr1	77219285	77219579	2
chr1	77729390	77729679	2
chr1	77979099	77979633	2
chr1	78004059	78004320	2
chr1	78091273	78091627	2
chr1	83918885	83919240	2
chr1	83932423	83932632	2
chr1	83998893	83999332	2
chr1	84077450	84077665	2
chr1	84103322	84103709	2
chr1	84247653	84247889	2
chr1	84278916	84279249	2
chr1	84506181	84506853	2
chr1	84573966	84574491	2
chr1	84639852	84640113	2
chr1	84690606	84690783	2
chr1	85172767	85173008	2
chr1	85200925	85201203	2
chr1	85225086	85225463	2
chr1	85276582	85277022	2
chr1	85629147	85629405	2
chr1	85708283	85708665	2
chr1	86461545	86461916	2
chr1	86704385	86704720	3
chr1	86765057	86765367	2
chr1	86775452	86775737	2
chr1	86993839	86994030	2
chr1	87180102	87180526	2
chr1	87435434	87435831	2
chr1	88054491	88054647	2
chr1	88683678	88684377	2
chr1	88891434	88891808	2
chr1	88992381	88992785	3
chr1	89121750	89122014	2
chr1	89524708	89525043	2
chr1	89545654	89545957	2
chr1	89551038	89551253	2
chr1	89701805	89702223	2
chr1	89763076	89763559	2
chr1	89786659	89786993	2
chr1	89878966	89879263	2
chr1	89896174	89896629	2
chr1	89902253	89902551	2
chr1	89953268	89953458	2
chr1	89994807	89995146	2
chr1	90811579	90811896	2
chr1	91022131	91022431	2
chr1	91308601	91308948	2
chr1	91556155	91556487	2
chr1	91617560	91617749	2
chr1	91732360	91732839	2
chr1	91803929	91804144	2
chr1	91804661	91805022	2
chr1	92080209	92080501	2
chr1	92298750	92299067	2
chr1	92317894	92318227	2
chr1	92446460	92446970	2
chr1	92544745	92545119	2
chr1	92804803	92805106	2
chr1	92831870	92832476	2
chr1	92852204	92852520	2
chr1	93078948	93079513	2
chr1	93180228	93180692	2
chr1	93180780	93181068	2
chr1	93253207	93253375	2
chr1	93345590	93345955	2
chr1	93442363	93442569	2
chr1	93448272	93448525	2
chr1	93504560	93504769	2
chr1	93567332	93567853	2
chr1	93664344	93664998	2
chr1	93672114	93672422	2
chr1	93879147	93879433	2
chr1	93908779	93908948	2
chr1	93909309	93909806	2
chr1	94417890	94418135	2
chr1	94634991	94635359	2
chr1	94648272	94648509	2
chr1	94808166	94808442	2
chr1	95072581	95072851	2
chr1	95072889	95073292	2
chr1	95085486	95085755	2
chr1	95169679	95169945	2
chr1	95179635	95179927	2
chr1	99599692	99600057	2
chr1	99766393	99766597	2
chr1	99943413	99943862	2
chr1	99969769	99970070	3
chr1	100037783	100038364	2
chr1	100132606	100133228	2
chr1	100249668	100250124	2
chr1	100265781	100266245	2
chr1	100351187	100351598	2
chr1	100362909	100363161	2
chr1	100440127	100440486	2
chr1	100785833	100786075	2
chr1	101025731	101026093	2
chr1	101071464	101071828	2
chr1	101128306	101128758	2
chr1	101257912	101258225	2
chr1	101283467	101283798	2
chr1	103525896	103526228	2
chr1	108016405	108016819	2
chr1	108079599	108080002	2
chr1	108327740	108327975	2
chr1	108533782	108534191	2
chr1	108559735	108560050	2
chr1	108617019	108617332	2
chr1	108691857	108692537	2
chr1	108703490	108703716	2
chr1	108746382	108746855	2
chr1	108830518	108830955	2
chr1	109075842	109076223	3
chr1	109090277	109090867	2
chr1	109099873	109100707	2
chr1	109134469	109134797	2
chr1	109181084	109181354	2
chr1	109198002	109198350	2
chr1	109214861	109215052	2
chr1	109307396	109307845	2
chr1	109426168	109426851	2
chr1	109493872	109494247	2
chr1	109548356	109548660	2
chr1	109725590	109725798	2
chr1	109822477	109822700	2
chr1	109895715	109896125	2
chr1	109901710	109902014	2
chr1	109918118	109918536	2
chr1	109931139	109931373	2
chr1	109979673	109979960	2
chr1	109984420	109984787	2
chr1	110004014	110004370	2
chr1	110034457	110034629	2
chr1	110338291	110338715	2
chr1	110339223	110339388	2
chr1	110407575	110407993	2
chr1	110438941	110439227	2
chr1	110477189	110477421	2
chr1	110616603	110616934	2
chr1	110880028	110880279	2
chr1	110881054	110881327	2
chr1	110916876	110917182	2
chr1	110963188	110963539	2
chr1	110963641	110964428	2
chr1	111025107	111025452	2
chr1	111101863	111102311	2
chr1	111140121	111140551	2
chr1	111161919	111162277	2
chr1	111449190	111449748	2
chr1	111570836	111571065	2
chr1	111599690	111600028	2
chr1	111660769	111660980	2
chr1	111755206	111756028	2
chr1	112304194	112304554	2
chr1	112619512	112620151	4
chr1	112674123	112674823	3
chr1	112700520	112701063	2
chr1	112791362	112791535	2
chr1	112819114	112819463	2
chr1	112826141	112826541	2
chr1	112893924	112894140	2
chr1	112955324	112955591	2
chr1	112955706	112956517	2
chr1	113040175	113040414	2
chr1	113041727	113041940	2
chr1	113042675	113042922	2
chr1	113059085	113059415	2
chr1	113072671	113073376	2
chr1	113141656	113141911	2
chr1	113210328	113210585	2
chr1	113390333	113390616	2
chr1	113659018	113659359	2
chr1	113676581	113676848	2
chr1	113677309	113677602	2
chr1	113693103	113693307	2
chr1	113759209	113759678	2
chr1	113759774	113760035	2
chr1	113812031	113812732	4
chr1	113904817	113905437	2
chr1	113914264	113914621	2
chr1	113929133	113929344	2
chr1	114078296	114078473	2
chr1	114080647	114080855	2
chr1	114206433	114206743	2
chr1	114346501	114346930	3
chr1	114380013	114380389	2
chr1	114510142	114510589	2
chr1	114581424	114581917	2
chr1	114716616	114717176	2
chr1	114757376	114758256	3
chr1	114780403	114780972	2
chr1	115655343	115655650	2
chr1	116139007	116139332	2
chr1	116373071	116373268	2
chr1	116415738	116416139	2
chr1	116420447	116420728	2
chr1	116476393	116476684	2
chr1	116492638	116492861	2
chr1	116504040	116504308	2
chr1	116504358	116504705	2
chr1	116569809	116570052	2
chr1	116679941	116680114	2
chr1	116687313	116688048	2
chr1	116758099	116758405	2
chr1	116810450	116810730	2
chr1	116817738	116817922	2
chr1	116827225	116827586	2
chr1	116846038	116846378	2
chr1	117127963	117128327	2
chr1	117366616	117366824	2
chr1	117367355	117367564	2
chr1	117611231	117611419	2
chr1	117612609	117612965	2
chr1	117613318	117613729	2
chr1	117638171	117638531	2
chr1	117644715	117645332	2
chr1	117655181	117655492	2
chr1	117659883	117660148	2
chr1	117929628	117929855	2
chr1	118185252	118185557	2
chr1	119737228	119737623	2
chr1	119859734	119859976	2
chr1	119874175	119874462	2
chr1	120176385	120176711	3
chr1	120850575	120851013	2
chr1	120942182	120942775	2
chr1	121092669	121092919	2
chr1	121213549	121213781	2
chr1	121595181	121595451	2
chr1	125180067	125180308	2
chr1	125181246	125181506	2
chr1	143195245	143195677	3
chr1	143221719	143221919	2
chr1	143244879	143245124	2
chr1	143246850	143247194	4
chr1	143255994	143256365	4
chr1	143264141	143264407	3
chr1	143264573	143264791	2
chr1	144101534	144102081	2
chr1	144412518	144412871	3
chr1	145281059	145281649	3
chr1	145465318	145465850	2
chr1	145823949	145824463	2
chr1	145845506	145845726	2
chr1	145858889	145859194	2
chr1	145919574	145919791	2
chr1	145927418	145927709	2
chr1	145932617	145932909	2
chr1	145964309	145964743	2
chr1	145979439	145979787	2
chr1	145991725	145992089	2
chr1	145996529	145996840	3
chr1	146021602	146021840	2
chr1	146035428	146035728	2
chr1	146051895	146052323	2
chr1	146376860	146377359	2
chr1	147084305	147085148	2
chr1	147172366	147172892	2
chr1	147242461	147242769	2
chr1	147377843	147378208	2
chr1	148038527	148038964	2
chr1	148263372	148263875	2
chr1	148264755	148265041	2
chr1	148334377	148335013	2
chr1	148388455	148389057	2
chr1	148402323	148402741	2
chr1	148522605	148523054	2
chr1	149636609	149636934	2
chr1	149885625	149885891	2
chr1	149906506	149906803	2
chr1	149939064	149939462	2
chr1	150010650	150011056	3
chr1	150066983	150067166	2
chr1	150163028	150163482	2
chr1	150234485	150234845	2
chr1	150236017	150236630	2
chr1	150321292	150321784	2
chr1	150363591	150364040	2
chr1	150487135	150487416	3
chr1	150515536	150515733	2
chr1	150545497	150545978	2
chr1	150619750	150620157	2
chr1	150629039	150629375	2
chr1	150697163	150697562	2
chr1	150876451	150877042	3
chr1	150926167	150926544	2
chr1	150977102	150977576	2
chr1	150999185	150999510	2
chr1	151070377	151070730	2
chr1	151165774	151166242	3
chr1	151190143	151190377	2
chr1	151281227	151281568	2
chr1	151281646	151282077	2
chr1	151282082	151282448	2
chr1	151311568	151311893	2
chr1	151347141	151347525	2
chr1	151372393	151372764	2
chr1	151492191	151492430	2
chr1	151539535	151539965	2
chr1	151540017	151540442	2
chr1	151574978	151575227	2
chr1	151596394	151596930	2
chr1	151715422	151715666	2
chr1	151735015	151735303	2
chr1	151790332	151790721	2
chr1	151945811	151946053	2
chr1	152047972	152048485	2
chr1	153059300	153059751	2
chr1	153073402	153073621	2
chr1	153343767	153344212	2
chr1	153433178	153433730	2
chr1	153435051	153435391	2
chr1	153526158	153526530	2
chr1	153545104	153545262	2
chr1	153566509	153566906	2
chr1	153697270	153697560	2
chr1	153990581	153990987	2
chr1	154157739	154158075	2
chr1	154220521	154220854	2
chr1	154272228	154272702	2
chr1	154313067	154313345	2
chr1	154320891	154321229	2
chr1	154354461	154354937	2
chr1	154384766	154385085	2
chr1	154497016	154497312	2
chr1	154558765	154559077	2
chr1	154627224	154627472	2
chr1	154629140	154629460	2
chr1	154669757	154669964	2
chr1	154883994	154884304	2
chr1	154936513	154937683	3
chr1	154973650	154973905	2
chr1	155000860	155001365	2
chr1	155084862	155085082	2
chr1	155193310	155193893	2
chr1	155208573	155208892	2
chr1	155308507	155309121	3
chr1	155562857	155563410	3
chr1	155609782	155610228	2
chr1	155745301	155745759	2
chr1	155911250	155911711	3
chr1	156054612	156055022	3
chr1	156123616	156123988	2
chr1	156193855	156194157	2
chr1	156213033	156213385	2
chr1	156257192	156257585	2
chr1	156460597	156460879	2
chr1	156505305	156505554	2
chr1	156616502	156616881	2
chr1	156660194	156660675	2
chr1	156661372	156661689	2
chr1	156693025	156693298	2
chr1	156741024	156741555	2
chr1	156767148	156767568	3
chr1	156773191	156773504	2
chr1	156863080	156863492	2
chr1	156869503	156869813	2
chr1	156882589	156882897	2
chr1	156914490	156914832	2
chr1	156958323	156958693	2
chr1	157138431	157138606	2
chr1	157279479	157279890	2
chr1	157325278	157325654	2
chr1	157357215	157357426	2
chr1	158689188	158689400	2
chr1	158819654	158819866	2
chr1	159077076	159077438	2
chr1	159910480	159910736	2
chr1	159923732	159924009	2
chr1	159924622	159924890	2
chr1	159957877	159958209	2
chr1	160031890	160032229	2
chr1	160046482	160046885	2
chr1	160343106	160343540	2
chr1	160540107	160540597	2
chr1	160813195	160813592	2
chr1	160844878	160845135	2
chr1	160945055	160945333	2
chr1	160989823	160990306	2
chr1	161009633	161009981	2
chr1	161013808	161014145	2
chr1	161020600	161021033	2
chr1	161132693	161132991	2
chr1	161153913	161154119	2
chr1	161159222	161159624	2
chr1	161166259	161166855	2
chr1	161177593	161177983	2
chr1	161314724	161314991	2
chr1	161389735	161390315	3
chr1	161399176	161399927	3
chr1	161421889	161422237	2
chr1	161427984	161428303	2
chr1	161494457	161494711	2
chr1	161539979	161540472	2
chr1	161558097	161558283	2
chr1	161612404	161612886	2
chr1	161621513	161621785	2
chr1	161722043	161722283	2
chr1	161749653	161750031	2
chr1	161766181	161766435	2
chr1	162351473	162351881	2
chr1	162372720	162373168	2
chr1	162386268	162386714	2
chr1	162397100	162397374	2
chr1	162421289	162421514	2
chr1	162561153	162561527	2
chr1	163321666	163322183	3
chr1	164712119	164712711	2
chr1	164772700	164773016	2
chr1	164774817	164775248	2
chr1	165393040	165393377	2
chr1	165598084	165598295	2
chr1	165630774	165631249	3
chr1	165646083	165646302	2
chr1	165768690	165769117	2
chr1	165773441	165773739	2
chr1	165817034	165817435	2
chr1	165842762	165843044	2
chr1	165871480	165871714	2
chr1	166489847	166490249	2
chr1	166584980	166585425	2
chr1	166705385	166705803	2
chr1	166730291	166730761	2
chr1	166840567	166840967	2
chr1	166876028	166876601	3
chr1	167288502	167288742	2
chr1	167617638	167617983	2
chr1	167627732	167628375	2
chr1	167635285	167635648	2
chr1	167728918	167729107	2
chr1	167757053	167757312	2
chr1	167803333	167803679	2
chr1	167926540	167926801	2
chr1	167935978	167936370	2
chr1	167937454	167937669	2
chr1	167985015	167985374	2
chr1	168161486	168161788	2
chr1	168178697	168178992	2
chr1	168288311	168288617	2
chr1	168373033	168373302	2
chr1	168445672	168445933	2
chr1	168466287	168466524	2
chr1	168469712	168469994	2
chr1	169193475	169193773	2
chr1	169312116	169312471	2
chr1	169328005	169328215	2
chr1	169367693	169367978	2
chr1	169485777	169486389	2
chr1	169794818	169795211	2
chr1	170067483	170067806	2
chr1	170074619	170074883	2
chr1	170532183	170532501	2
chr1	171485310	171485688	2
chr1	171742060	171742418	2
chr1	171762267	171762490	2
chr1	171781077	171781836	2
chr1	171817761	171817959	2
chr1	172425376	172425672	2
chr1	172444008	172444279	2
chr1	172456421	172456760	2
chr1	172532130	172533365	3
chr1	172818357	172818603	2
chr1	172821608	172821965	2
chr1	172933873	172934318	2
chr1	173303288	173303566	2
chr1	173393300	173393547	2
chr1	173429942	173430210	2
chr1	173436130	173436359	2
chr1	173497015	173497228	2
chr1	173671123	173671389	2
chr1	173714805	173715223	2
chr1	173824629	173824998	2
chr1	173867758	173868244	2
chr1	174022228	174022726	3
chr1	174159087	174159412	2
chr1	174159565	174159828	2
chr1	174368031	174368235	2
chr1	174877296	174877548	2
chr1	174999299	174999880	2
chr1	175023185	175023743	2
chr1	175029744	175030009	2
chr1	175409955	175410222	2
chr1	175591408	175591626	2
chr1	175733779	175734149	2
chr1	176853586	176853835	2
chr1	176879865	176880257	2
chr1	178506715	178506996	2
chr1	179016968	179017404	2
chr1	179025656	179026047	2
chr1	179032249	179032470	2
chr1	179046962	179047622	2
chr1	179293432	179293827	3
chr1	179448915	179449203	2
chr1	179818739	179818975	2
chr1	179882170	179882971	3
chr1	179954466	179954947	2
chr1	180117212	180117730	2
chr1	180169375	180169586	2
chr1	180213507	180213696	2
chr1	180502656	180503009	2
chr1	180527286	180527485	2
chr1	180563015	180563314	2
chr1	180603266	180603576	2
chr1	180610602	180610816	2
chr1	180631793	180632141	3
chr1	180854469	180854843	2
chr1	180933206	180933546	2
chr1	181088457	181089417	2
chr1	181089624	181090440	2
chr1	181129817	181130145	2
chr1	181142442	181142799	2
chr1	181152900	181153377	2
chr1	181718102	181718291	2
chr1	182149493	182149877	2
chr1	182200412	182200650	2
chr1	182236104	182236551	2
chr1	182257417	182257739	2
chr1	182299991	182300471	2
chr1	182337994	182338384	2
chr1	182338894	182339267	2
chr1	182791724	182791982	2
chr1	182839801	182840200	2
chr1	182869195	182869612	2
chr1	183471810	183472241	2
chr1	183567544	183567903	2
chr1	183635477	183636012	2
chr1	183916058	183916386	2
chr1	183989154	183989487	2
chr1	183993162	183993402	2
chr1	184031429	184031726	2
chr1	184051353	184051819	3
chr1	184754720	184755411	2
chr1	184806306	184806637	2
chr1	184973550	184973976	2
chr1	184982161	184982472	2
chr1	185156814	185157566	3
chr1	185284642	185285154	2
chr1	185317480	185317766	2
chr1	185530270	185530539	2
chr1	186046527	186046740	2
chr1	186082271	186082636	2
chr1	186112316	186112648	2
chr1	186122883	186123203	2
chr1	186195395	186195806	2
chr1	186288435	186288741	2
chr1	186375210	186376028	2
chr1	189149629	189150158	2
chr1	191823724	191824060	2
chr1	191889155	191889502	2
chr1	192108154	192108519	2
chr1	192808868	192809235	2
chr1	192977255	192977693	2
chr1	192986141	192986463	2
chr1	193059169	193059722	2
chr1	193068131	193068324	2
chr1	193105348	193105715	3
chr1	193121588	193122439	2
chr1	194535442	194535681	2
chr1	194699126	194699296	2
chr1	195899815	195900059	2
chr1	196933564	196933765	2
chr1	197201361	197201728	2
chr1	197400207	197400476	2
chr1	197442048	197442311	2
chr1	197902920	197903163	2
chr1	197928966	197929219	2
chr1	198079589	198079929	2
chr1	198122792	198122984	2
chr1	198162219	198162495	2
chr1	200154141	200154609	2
chr1	200245481	200245722	2
chr1	200429219	200429477	2
chr1	200454534	200454753	2
chr1	200640053	200640299	2
chr1	200670016	200670302	2
chr1	200708826	200709078	2
chr1	201153645	201154111	2
chr1	201167347	201167678	2
chr1	201309522	201309769	2
chr1	201480185	201480502	2
chr1	201567021	201567368	2
chr1	201578367	201578775	2
chr1	201895997	201896185	2
chr1	201955202	201955533	2
chr1	202007998	202008378	2
chr1	202018424	202018898	2
chr1	202067170	202067557	2
chr1	202076048	202076469	2
chr1	202076815	202077191	2
chr1	202106233	202106623	2
chr1	202117936	202118279	2
chr1	202203593	202203795	2
chr1	202341699	202342196	3
chr1	202348389	202348902	2
chr1	202532173	202532457	2
chr1	202553601	202554013	2
chr1	202888667	202889229	2
chr1	202926876	202927621	2
chr1	202938317	202938700	2
chr1	202944404	202945039	2
chr1	203005711	203006114	2
chr1	203026097	203026505	3
chr1	203273144	203273441	2
chr1	203289594	203289907	2
chr1	203300395	203300677	2
chr1	203306111	203306649	2
chr1	203311817	203312203	2
chr1	203607286	203607588	2
chr1	203626549	203627055	2
chr1	203650282	203650642	2
chr1	203674066	203674512	2
chr1	203692629	203692930	3
chr1	203726468	203726895	2
chr1	203795418	203795575	2
chr1	203861376	203861681	2
chr1	203921343	203921650	2
chr1	204177124	204177495	2
chr1	204411633	204412220	2
chr1	204417160	204417896	2
chr1	204516253	204516668	2
chr1	204565706	204566012	2
chr1	204630406	204630761	2
chr1	204647689	204647868	2
chr1	204672327	204673034	2
chr1	204711250	204711784	2
chr1	204807131	204807458	2
chr1	204859957	204860328	2
chr1	204925749	204926006	2
chr1	204972083	204972240	2
chr1	204984462	204984771	2
chr1	205122029	205122479	3
chr1	205141789	205142071	2
chr1	205157182	205157553	2
chr1	205211329	205211855	3
chr1	205249068	205249322	2
chr1	205255885	205256388	2
chr1	205263615	205263918	2
chr1	205327132	205327411	2
chr1	205631041	205631452	2
chr1	205648444	205648774	2
chr1	205678329	205678955	2
chr1	205749153	205749776	3
chr1	205802161	205802385	2
chr1	205813005	205813374	2
chr1	206066849	206067177	2
chr1	206074836	206075196	2
chr1	206232067	206232281	2
chr1	206439283	206439589	2
chr1	206455713	206456038	2
chr1	206501135	206501405	2
chr1	206551420	206551668	2
chr1	206557103	206557319	2
chr1	206575173	206575385	2
chr1	206612273	206612792	3
chr1	206635341	206635700	2
chr1	206651929	206652463	2
chr1	206659668	206660099	2
chr1	206672047	206672310	2
chr1	206673279	206673644	2
chr1	206717398	206717706	2
chr1	206735470	206735949	2
chr1	206766408	206766729	2
chr1	206817002	206817218	2
chr1	206847499	206847872	2
chr1	206907519	206907728	2
chr1	206941718	206942083	2
chr1	207021078	207021488	2
chr1	207024297	207024805	2
chr1	207052868	207053441	2
chr1	207084791	207085085	2
chr1	207205100	207205379	2
chr1	207310069	207310283	2
chr1	207321088	207321753	2
chr1	207520090	207520520	2
chr1	207620304	207620525	2
chr1	207626272	207626708	2
chr1	207635579	207635896	2
chr1	207650036	207650381	2
chr1	207680623	207680830	2
chr1	207751778	207752311	2
chr1	207923620	207923916	2
chr1	207935182	207935607	2
chr1	208021946	208022119	2
chr1	208164715	208164931	2
chr1	208184350	208184746	2
chr1	208219723	208220262	2
chr1	208226536	208226905	2
chr1	209428402	209428606	2
chr1	209645844	209646178	2
chr1	209675112	209675450	2
chr1	209747665	209748014	2
chr1	209784511	209784899	2
chr1	209808122	209808415	2
chr1	209827462	209828067	2
chr1	209884745	209884971	2
chr1	211222515	211222895	2
chr1	211321711	211321912	2
chr1	211344348	211344560	2
chr1	211382666	211383039	3
chr1	211490843	211491103	2
chr1	211537342	211537520	2
chr1	211548831	211549118	2
chr1	211613333	211613675	2
chr1	211613952	211614187	2
chr1	211630172	211630607	2
chr1	211675544	211676122	2
chr1	211680877	211681047	2
chr1	211695605	211695869	2
chr1	211722503	211722873	2
chr1	211735817	211736061	2
chr1	211928289	211928702	2
chr1	212034996	212035421	2
chr1	212035641	212035973	2
chr1	212152172	212152661	2
chr1	212234563	212234908	2
chr1	212242280	212242742	2
chr1	212261452	212261800	2
chr1	212284583	212285042	2
chr1	212285217	212285573	2
chr1	212418629	212418932	2
chr1	212432639	212432890	2
chr1	212438941	212439229	2
chr1	212485982	212486227	2
chr1	212488541	212488935	2
chr1	212558199	212558529	2
chr1	212558776	212559198	2
chr1	212608476	212608874	2
chr1	212635643	212636229	2
chr1	212636729	212637021	2
chr1	212791557	212792074	3
chr1	212857956	212858296	2
chr1	212860780	212861128	2
chr1	213015598	213015921	2
chr1	213050913	213051298	2
chr1	213051494	213051901	2
chr1	213605755	213606071	2
chr1	214326543	214326741	2
chr1	214602817	214603205	2
chr1	215567130	215567363	2
chr1	218285026	218285450	2
chr1	218304613	218304972	2
chr1	218345134	218345440	2
chr1	219041861	219042217	2
chr1	219088777	219089273	2
chr1	219906810	219907332	2
chr1	219907585	219907893	2
chr1	220046405	220046804	2
chr1	220089670	220089971	2
chr1	220272325	220272717	2
chr1	220300496	220300749	2
chr1	220927477	220927889	2
chr1	220966811	220967202	2
chr1	221716889	221717289	2
chr1	221741867	221742470	2
chr1	222240638	222240902	2
chr1	222283484	222283731	2
chr1	222455216	222455457	2
chr1	222465425	222465892	2
chr1	222589680	222590223	2
chr1	222643994	222644637	3
chr1	222711809	222712264	2
chr1	222713188	222713393	2
chr1	223233462	223233970	2
chr1	223264595	223264893	2
chr1	223678885	223679160	2
chr1	223701045	223701255	2
chr1	223726679	223727003	2
chr1	223772119	223772416	2
chr1	223788969	223789286	2
chr1	223827264	223827499	2
chr1	223870630	223870891	2
chr1	223931579	223931820	2
chr1	223992415	223992841	2
chr1	224113969	224114324	2
chr1	224160316	224160666	2
chr1	224182914	224183130	2
chr1	224204832	224205123	2
chr1	224213626	224214052	2
chr1	224330231	224330601	2
chr1	224356700	224356952	2
chr1	224503410	224503970	2
chr1	224929483	224929790	2
chr1	225428074	225428512	2
chr1	225444905	225445319	2
chr1	225694223	225694383	2
chr1	225769097	225769339	2
chr1	225777469	225777792	2
chr1	225928431	225928803	2
chr1	225999238	225999866	2
chr1	226002800	226003099	2
chr1	226009600	226009885	2
chr1	226063546	226063841	2
chr1	226110936	226111626	2
chr1	226308976	226309395	2
chr1	226333510	226333746	2
chr1	226350231	226350484	2
chr1	226407950	226408255	2
chr1	226804827	226805294	2
chr1	226939920	226940310	2
chr1	227335612	227335832	2
chr1	227357285	227357741	2
chr1	227396479	227396896	2
chr1	227532319	227532662	2
chr1	227563444	227564111	2
chr1	227572790	227573130	2
chr1	227596275	227596538	2
chr1	227685885	227686120	2
chr1	227735269	227735505	2
chr1	227787911	227788562	2
chr1	227888937	227889249	2
chr1	228109226	228109524	2
chr1	228139894	228140430	3
chr1	228145627	228146020	2
chr1	228164598	228164857	2
chr1	228178817	228179131	2
chr1	228290557	228290845	2
chr1	228340940	228341308	2
chr1	228369159	228369557	2
chr1	228421164	228421433	2
chr1	228452475	228452837	2
chr1	228458463	228458763	2
chr1	228463617	228464038	2
chr1	228500929	228501263	2
chr1	228513204	228513693	2
chr1	228620909	228621186	3
chr1	229148138	229148578	2
chr1	229508207	229508666	2
chr1	229554882	229555483	2
chr1	229626126	229626459	2
chr1	229753813	229754136	2
chr1	230127018	230127449	2
chr1	230143620	230143899	2
chr1	230146152	230146349	2
chr1	230161078	230161398	2
chr1	230177093	230177491	2
chr1	230205674	230206026	2
chr1	230681745	230681988	2
chr1	230978813	230979170	3
chr1	230985135	230985413	2
chr1	231046156	231046443	2
chr1	231065637	231066063	2
chr1	231091902	231092163	2
chr1	231159971	231160497	2
chr1	231200436	231200984	2
chr1	231240956	231241425	2
chr1	231337815	231338180	2
chr1	231528350	231528766	2
chr1	231934819	231935078	2
chr1	233112927	233113384	2
chr1	233543714	233543999	2
chr1	233635878	233636476	2
chr1	233665545	233665953	2
chr1	233668836	233669103	2
chr1	233707203	233707507	2
chr1	233710111	233710298	2
chr1	233972896	233973322	2
chr1	234373045	234373943	3
chr1	234491111	234491483	2
chr1	234520970	234521279	2
chr1	234523639	234523898	2
chr1	234544205	234544473	2
chr1	234553546	234553777	2
chr1	234554914	234555251	2
chr1	234558450	234558784	2
chr1	234599802	234600150	2
chr1	234612529	234612938	2
chr1	234700174	234700635	2
chr1	234723609	234724606	2
chr1	234730654	234731071	2
chr1	234755371	234755728	2
chr1	234851431	234851821	2
chr1	234866222	234866727	2
chr1	234867300	234867548	2
chr1	234876201	234876755	2
chr1	234957397	234957685	2
chr1	234975109	234975517	2
chr1	234978770	234979041	2
chr1	235011748	235012256	2
chr1	235068449	235068695	2
chr1	235083698	235084050	2
chr1	235090670	235091106	2
chr1	235113438	235113713	2
chr1	235128716	235129160	2
chr1	235161066	235161661	2
chr1	235367205	235367772	2
chr1	235504245	235504721	3
chr1	236097166	236097474	4
chr1	236349606	236349889	2
chr1	236351953	236352235	2
chr1	236353138	236353460	2
chr1	236510046	236510290	2
chr1	236523820	236524049	2
chr1	236532848	236533232	2
chr1	236604361	236604898	2
chr1	236754080	236754334	2
chr1	236794881	236795474	2
chr1	236913714	236914041	2
chr1	236914515	236914848	2
chr1	237012789	237013309	2
chr1	241485531	241485850	2
chr1	241551885	241552295	2
chr1	241596740	241596941	2
chr1	241610100	241610444	2
chr1	241695919	241696430	2
chr1	241733937	241734251	2
chr1	241847672	241848157	2
chr1	241998522	241998845	2
chr1	244089618	244089856	2
chr1	244273907	244274101	2
chr1	244299386	244299734	2
chr1	244303005	244303464	2
chr1	244353801	244354028	2
chr1	244354872	244355164	2
chr1	244366988	244367232	2
chr1	244370226	244370580	2
chr1	244393666	244394118	2
chr1	244451920	244452393	3
chr1	244652743	244653194	2
chr1	244834801	244835120	2
chr1	244835243	244835550	2
chr1	244862838	244863099	2
chr1	244863151	244863401	2
chr1	244864470	244864805	2
chr1	244918877	244919086	2
chr1	244970741	244971430	3
chr1	245051436	245051702	2
chr1	245051922	245052139	2
chr1	245988537	245988820	2
chr1	246110493	246110876	2
chr1	246153055	246153340	2
chr1	246182200	246182482	2
chr1	246188104	246188353	2
chr1	246214986	246215286	2
chr1	246425127	246425543	2
chr1	246428655	246428918	2
chr1	246566072	246566667	2
chr1	246699205	246699414	2
chr1	246837699	246837965	2
chr1	246931915	246932346	3
chr1	247007852	247008225	3
chr1	247078296	247078890	3
chr1	247104170	247104648	2
chr1	247110631	247110965	2
chr1	247210788	247211065	2
chr1	247212233	247212422	2
chr1	247471691	247471894	2
chr1	247548184	247548454	2
chr1	247855195	247855550	2
chr1	247856992	247857331	2
chr1	247936806	247937253	2
chr1	248826637	248826795	2
chr1	248873744	248874043	2
chr1	248889451	248889776	2
chr1	248906053	248906520	2
chr1	248914050	248914359	2
chr1	248938340	248938509	2
chr10	87215	87590	2
chr10	1009224	1009497	2
chr10	1049169	1049418	2
chr10	1149894	1150177	2
chr10	3074331	3074592	2
chr10	3172429	3172660	2
chr10	3665378	3665802	2
chr10	3668379	3668654	2
chr10	3776013	3776480	2
chr10	3785391	3785659	2
chr10	3810150	3810407	2
chr10	3835830	3836077	2
chr10	3891036	3891291	2
chr10	3926813	3927338	2
chr10	4848582	4848971	2
chr10	4866637	4866949	2
chr10	4867605	4867932	2
chr10	4883323	4883556	2
chr10	4941608	4941927	2
chr10	4964795	4965182	2
chr10	4981733	4982338	2
chr10	5317713	5317997	2
chr10	5449928	5450184	2
chr10	5479574	5479972	2
chr10	5548769	5549168	2
chr10	5623131	5623379	2
chr10	5692881	5693091	2
chr10	5889904	5890215	2
chr10	5894959	5895209	2
chr10	5934003	5934266	2
chr10	5971400	5971645	2
chr10	5981567	5981907	2
chr10	6086501	6086699	2
chr10	6088735	6089086	2
chr10	6163702	6164077	3
chr10	6473423	6473725	2
chr10	6515144	6515422	2
chr10	6920152	6920710	2
chr10	7028280	7028562	2
chr10	7119404	7119611	2
chr10	7251833	7252484	3
chr10	7687324	7687581	2
chr10	7818328	7818573	2
chr10	9825435	9825815	2
chr10	11141541	11141779	2
chr10	11146744	11146962	2
chr10	11178639	11179036	2
chr10	11450620	11450832	2
chr10	11499393	11499813	2
chr10	11593671	11593951	2
chr10	11612471	11612802	2
chr10	11713176	11713458	2
chr10	11757506	11757757	2
chr10	11824891	11825104	2
chr10	11898328	11898910	2
chr10	12063474	12063800	2
chr10	12068620	12068993	2
chr10	12196022	12196530	2
chr10	12208515	12208775	2
chr10	12221899	12222168	2
chr10	12265765	12266185	2
chr10	13040259	13040437	2
chr10	13091916	13092150	2
chr10	13404297	13404752	2
chr10	13415727	13416135	2
chr10	13417530	13417803	2
chr10	13586779	13587144	2
chr10	13705713	13706118	2
chr10	13930190	13930536	2
chr10	14181261	14181540	2
chr10	14185592	14186016	2
chr10	14436379	14436578	2
chr10	14959838	14960200	2
chr10	15313885	15314195	2
chr10	15325630	15325839	2
chr10	15439542	15439833	2
chr10	15451168	15451667	2
chr10	15457599	15457778	2
chr10	15658101	15658526	2
chr10	15725695	15725942	2
chr10	15802358	15802645	2
chr10	16436730	16437172	2
chr10	16765641	16765928	2
chr10	16817332	16817957	2
chr10	16891433	16891592	2
chr10	16995963	16996487	2
chr10	17003147	17003520	2
chr10	17029591	17029954	2
chr10	17201516	17201796	2
chr10	17228206	17228746	2
chr10	17247300	17247581	2
chr10	17425822	17426270	2
chr10	17428769	17429041	2
chr10	17509190	17509471	2
chr10	17662674	17663072	2
chr10	18651347	18651798	2
chr10	18659133	18659430	2
chr10	18735738	18736167	2
chr10	20682866	20683099	2
chr10	21208687	21209041	2
chr10	21335007	21335347	2
chr10	21525388	21525667	2
chr10	22003704	22004046	2
chr10	22133957	22134436	2
chr10	22229044	22229423	2
chr10	22389888	22390091	2
chr10	22427191	22427418	2
chr10	22513759	22514121	2
chr10	22606335	22606530	2
chr10	22662816	22663001	2
chr10	22666551	22666773	2
chr10	22683348	22683914	2
chr10	22816899	22817251	2
chr10	22817495	22817751	2
chr10	22894802	22895052	2
chr10	23037697	23037870	2
chr10	23438681	23439102	2
chr10	24569304	24569660	2
chr10	24901895	24902228	2
chr10	24909003	24909313	2
chr10	24921304	24921726	2
chr10	24944724	24945147	2
chr10	24988810	24989054	2
chr10	25016407	25016988	3
chr10	25047914	25048275	2
chr10	25062445	25062842	2
chr10	25493145	25493489	2
chr10	25704682	25704882	2
chr10	25766691	25767135	2
chr10	26222601	26222993	2
chr10	26860708	26861345	3
chr10	27242014	27242429	2
chr10	27503922	27504567	4
chr10	28494480	28494788	2
chr10	28682209	28682474	2
chr10	28735155	28735568	2
chr10	28822724	28823025	2
chr10	28839650	28840021	2
chr10	29005996	29006388	2
chr10	29009431	29009828	2
chr10	29131986	29132362	2
chr10	29254529	29254926	2
chr10	29812223	29812448	2
chr10	30070140	30070465	2
chr10	30151904	30152335	2
chr10	30160640	30160943	2
chr10	30190949	30191172	2
chr10	30349021	30349310	2
chr10	30437051	30437499	2
chr10	30494099	30494447	2
chr10	30502336	30502537	2
chr10	30503903	30504255	2
chr10	30510675	30510849	2
chr10	30553085	30553411	2
chr10	30682411	30682734	2
chr10	30687752	30687975	2
chr10	30752672	30752964	2
chr10	30818055	30818329	2
chr10	31862474	31862859	2
chr10	31952027	31952435	2
chr10	31972437	31972954	2
chr10	32059490	32059762	2
chr10	32139376	32139737	2
chr10	32378691	32379014	2
chr10	32446030	32446430	2
chr10	32501892	32502262	2
chr10	32980450	32980958	2
chr10	33005607	33005963	2
chr10	33057655	33057972	2
chr10	33066948	33067191	2
chr10	34163125	34163387	2
chr10	34716992	34717214	2
chr10	35042838	35043111	2
chr10	35063893	35064157	2
chr10	35090484	35090783	2
chr10	35379164	35379669	2
chr10	35391250	35391546	2
chr10	35399467	35399981	2
chr10	35414324	35414689	2
chr10	35533622	35533843	2
chr10	37976345	37976914	2
chr10	38010517	38010712	2
chr10	38010965	38011192	2
chr10	38528490	38528746	2
chr10	39986374	39986628	2
chr10	40128166	40128419	3
chr10	40556732	40556996	3
chr10	40951577	40951807	2
chr10	42638020	42638416	2
chr10	42647167	42647402	2
chr10	42654451	42654831	2
chr10	42768859	42769205	2
chr10	42782436	42782890	3
chr10	42981449	42981770	2
chr10	43348544	43348786	2
chr10	43397189	43397570	2
chr10	43407588	43407943	2
chr10	43415627	43415796	2
chr10	43418000	43418433	2
chr10	43436402	43437042	2
chr10	43455343	43455915	2
chr10	44311119	44311417	2
chr10	44913369	44913748	2
chr10	45470257	45470963	2
chr10	45594801	45595049	3
chr10	45727039	45727297	2
chr10	46001288	46001729	2
chr10	46030452	46030770	3
chr10	46217467	46217780	2
chr10	46247907	46248214	2
chr10	46786763	46786951	2
chr10	47306542	47306920	2
chr10	47322337	47322576	2
chr10	47326918	47327206	2
chr10	47406949	47407203	2
chr10	48306374	48306858	2
chr10	48406226	48406512	2
chr10	48456521	48456699	2
chr10	48468205	48468508	2
chr10	48470152	48470518	2
chr10	48480934	48481261	2
chr10	49037321	49037561	2
chr10	49161454	49161796	2
chr10	49165970	49166348	2
chr10	49183628	49183939	2
chr10	49225315	49225828	2
chr10	49300375	49300919	2
chr10	49679368	49679585	2
chr10	50326855	50327232	2
chr10	50550300	50550753	2
chr10	50577697	50578039	2
chr10	50592889	50593339	2
chr10	50604178	50604473	2
chr10	50621967	50622451	2
chr10	50624511	50624764	2
chr10	50739881	50740146	2
chr10	51691274	51691599	2
chr10	51699611	51700046	2
chr10	56370811	56371090	2
chr10	58384925	58385663	2
chr10	59713465	59713773	2
chr10	60073900	60074139	2
chr10	60130108	60130405	2
chr10	60262628	60263132	2
chr10	60353580	60354106	2
chr10	60663217	60663574	2
chr10	60778172	60778620	2
chr10	60942789	60943072	2
chr10	60978431	60978751	2
chr10	61010965	61011158	2
chr10	61588753	61589193	2
chr10	61750957	61751319	2
chr10	61765504	61766099	2
chr10	61780254	61780665	2
chr10	61830782	61831177	2
chr10	62016033	62016219	2
chr10	62804136	62804504	2
chr10	63104131	63104343	2
chr10	63133094	63133505	2
chr10	63268821	63269377	2
chr10	63464987	63465306	2
chr10	63504802	63505114	2
chr10	63630032	63630291	2
chr10	64041274	64041466	2
chr10	64508009	64508481	2
chr10	64867637	64867941	2
chr10	67764239	67764599	3
chr10	67884392	67884759	2
chr10	68331900	68332249	2
chr10	68332779	68333037	2
chr10	68471721	68472303	2
chr10	68527426	68527761	2
chr10	68555161	68555445	2
chr10	68560202	68560414	2
chr10	68720958	68721292	2
chr10	68900684	68901589	3
chr10	68988619	68988931	2
chr10	69018691	69018969	2
chr10	69123672	69124222	3
chr10	69222748	69223014	2
chr10	69315598	69315928	2
chr10	69334249	69334621	2
chr10	69446694	69446926	2
chr10	69856761	69857064	2
chr10	70170422	70170892	3
chr10	70233521	70233895	2
chr10	70321958	70322242	2
chr10	70331671	70332082	2
chr10	70404962	70405238	2
chr10	70558814	70559240	2
chr10	70559370	70559628	2
chr10	70576006	70576282	2
chr10	70649581	70649848	2
chr10	70667143	70667641	2
chr10	70693716	70693938	2
chr10	70742566	70742818	2
chr10	70816535	70816774	2
chr10	71223635	71224035	2
chr10	71235055	71235334	2
chr10	71266334	71266665	2
chr10	71343303	71343575	2
chr10	71359460	71359790	2
chr10	71635336	71635648	2
chr10	71638699	71639168	2
chr10	71746523	71746925	2
chr10	71753070	71753345	2
chr10	71753596	71753922	2
chr10	71797762	71798091	2
chr10	71851194	71851492	2
chr10	71860396	71860774	2
chr10	71868214	71868553	2
chr10	71882905	71883190	2
chr10	71888722	71889107	2
chr10	71893929	71894269	2
chr10	71980198	71980724	2
chr10	72048554	72048818	2
chr10	72097700	72098040	2
chr10	72215789	72216411	2
chr10	72244874	72245367	2
chr10	72257042	72257430	2
chr10	72261017	72261245	2
chr10	72261423	72261749	2
chr10	72272632	72273060	2
chr10	72276084	72276416	2
chr10	72291116	72291364	2
chr10	72297186	72297622	2
chr10	72297959	72298357	2
chr10	72308410	72308877	2
chr10	72320610	72321227	2
chr10	72354686	72355271	3
chr10	72364288	72364629	2
chr10	72637427	72637787	2
chr10	72692643	72693162	2
chr10	72903967	72904452	2
chr10	72981973	72982191	2
chr10	73096086	73097161	2
chr10	73110442	73110649	2
chr10	73167794	73168353	2
chr10	73246708	73247502	2
chr10	73456183	73456515	2
chr10	73495425	73495751	2
chr10	73495964	73496155	2
chr10	73517400	73517731	2
chr10	73591975	73592235	2
chr10	73625978	73626318	2
chr10	73648953	73649346	2
chr10	73730274	73730666	3
chr10	73743917	73744429	2
chr10	73772084	73772586	2
chr10	73781912	73782245	2
chr10	73811540	73812059	3
chr10	73879654	73879867	2
chr10	73909034	73909343	2
chr10	73930690	73930920	2
chr10	73956460	73956933	2
chr10	74176296	74177244	2
chr10	74241659	74241845	2
chr10	75138182	75138429	2
chr10	75192078	75192456	2
chr10	75243446	75243629	2
chr10	77582752	77583178	2
chr10	77971319	77971534	2
chr10	78033629	78034067	2
[truncated: 10,713 more rows]
